# Supplementary material for: CrossCheck: an open-source web tool for high-throughput screen data analysis
Source: Sci Rep. 2017 Jul 19;7:5855. doi: 10.1038/s41598-017-05960-3 (PMC5517520; doi:10.1038/s41598-017-05960-3)
Supplement: Supplementary file 2 — Supplementary Table 1 [file 41598_2017_5960_MOESM2_ESM.xls]

## Sheet: Supplementary Table 1
Supplementary Table 1. List of high-throughput screen publications used in CrossCheck reference database
1)	Taxol apoptosis protectors (Díaz-Martínez, 2014, EMBO J; PMID: 25024437)
2)	Taxol apoptosis sensitizers (Díaz-Martínez, 2014, EMBO J; PMID: 25024437)
3)	Genes mediating TNF induced NFKB activity (Nickles et al, 2012, Mol Cell Biol; PMID: 22733992)
4)	Genes inhibiting TNF induced NFKB activity (Nickles et al, 2012, Mol Cell Biol; PMID: 22733992)
5)	897 genes expressed exclusively in Microglia (>20 FPKM) (http://web.stanford.edu/group/barres_lab/brain_rnaseq.html)
6)	NFKB targets (http://www.bu.edu/nf-kb/gene-resources/target-genes/)
7)	Autophagy flux inhibitors (Lipinski et al, 2010, Dev Cell; PMID: 20627085)
8)	Candidates for positive regulators of normal growth (DESeq) (Beronja et al., 2013, Nature; PMID: 23945586)
9)	Candidates for negative regulators of normal growth (DESeq) (Beronja et al., 2013, Nature; PMID: 23945586)
10)	Candidates for positive regulators of oncogenic growth (DESeq) (Beronja et al., 2013, Nature; PMID: 23945586)
11)	Candidates for negative regulators of oncogenic growth (DESeq) (Beronja et al., 2013, Nature; PMID: 23945586)
12)	Knockdown causes sensitivity to tamoxifen (Mendes-Pereira et al., 2011, PNAS; PMID: 21482774)
13)	Knockdown causes resistance to tamoxifen (Mendes-Pereira et al., 2011, PNAS; PMID: 21482774)
14)	CRISPR screen for essential genes in the human genome - KBM7 cells, p<0.05 (Wang et al., 2015, Science; PMID: 26472758)
15)	CRISPR screen for essential genes in the human genome - K562 cells, p<0.05 (Wang et al., 2015, Science; PMID: 26472758)
16)	CRISPR screen for essential genes in the human genome - Jiyoye cells, p<0.05 (Wang et al., 2015, Science; PMID: 26472758)
17)	CRISPR screen for essential genes in the human genome - Raji cells, p<0.05 (Wang et al., 2015, Science; PMID: 26472758)
18)	Ca2+ influx mediators (Genome-wide RNAi screen in Drosophila cells) (Vig et al., 2006, Science; PMID: 16645049)
19)	Modifiers of the Circadian Clock in Human Cells (Genome-wide RNAi screen; Zhang et al., 2009, Cell; PMID: 19765810)
20)	Synthetic Lethal Interactions with the Ras Oncogene (Genome-wide RNAi screen; Luo et al., 2009, Cell; PMID: 19490893)
21)	Mediators of Genome Stability (Genome-wide siRNA Screen; Significant gamma-H2AX Values; p<0.05) (Paulsen et al., 2009, Mol Cell; PMID: 19647519)
22)	Camptothecin sensitivity (Genome-wide RNAi screen; O'Connell et al., 2010, Mol Cell; PMID: 21055985)
23)	Modulators of ciliogenesis (Genome-wide RNAi screen; Kim et al., 2016, Biochimica et Biophysica Acta; PMID: 27033521)
24)	Regulators of centriole biogenesis (Genome-wide RNAi screen; Balestra et al., 2010, Dev Cell; PMID: 23769972)
25)	Regulators of beta-catenin-dependent WNT Signaling (Genome-wide RNAi screen; Madan et al., 2010, PNAS; PMID: 27162353)
26)	Genes Essential for West-Nile-Virus-Induced Cell Death (Genome-wide RNAi screen; Ma et al., 2015, Cell Reports; PMID: 26190106)
27)	Protector Hits from Taxol-Induced Mitotic Arrest and Apoptosis (Genome-wide RNAi screen; Díaz-Martínez et al., 2014, EMBO J; PMID: 25024437)
28)	Sensitizer Hits from Taxol-Induced Mitotic Arrest and Apoptosis (Genome-wide RNAi screen; Díaz-Martínez et al., 2014, EMBO J; PMID: 25024437)
29)	Modulators of Ca2+/NFAT signalling (Genome-wide RNAi screen; Sharma et al., 2013, Nature; PMID: 23792561)
30)	Host Factors Necessary for Growth of the Parasite Toxoplasma gondii (Genome-wide RNAi screen; Moser et al., 2013, PLoS ONE; PMID: 23840822)
31)	Host Factors Necessary for human papillomavirus infection (Genome-wide RNAi screen; Lipovsky et al., 2013, PNAS; PMID: 23569269)
32)	Host Factors Necessary for poxvirus morphogenesis (Table S2 - Genome-wide RNAi screen; Sivan et al., 2013, PNAS; PMID: 23401514)
33)	Host factors affecting C. burnetii growth phenotypes (Genome-wide RNAi screen; McDonough et al., 2013, MBio; PMID: 23362322)
34)	Regulators of clathrin-coated vesicle formation (Kozik et al., 2013, Nat Cell Biol, PMID: 23263279)
35)	Host Proteins Promoting Alphavirus Entry (Genome-wide RNAi screen; Ooi et al., 2013, PLoS Pathog, PMID: 24367265)
36)	Host Proteins Inhibiting Alphavirus Entry (Genome-wide RNAi screen; Ooi et al., 2013, PLoS Pathog, PMID: 24367265)
37)	SOD1 Regulators (Genome-wide RNAi screen; Somalinga et al., 2012, PLoS One, PMID: 22563406)
38)	Modulators of Cell Death Induced by Proteasome Inhibitor Bortezomib (Genome-wide RNAi screen; Chen et al., 2010, Cancer Res, PMID: 20460535)
39)	Regulators of human papillomavirus oncogene expression (Genome-wide RNAi screen; Smith et al., 2010, PNAS, PMID: 20133580)
40)	Enhancers of a kinesin-5 inhibitor K5I (Genome-wide RNAi screen; Tsui et al., 2009, PLoS One, PMID: 19802393)
41)	Suppressors of a kinesin-5 inhibitor K5I (Genome-wide RNAi screen; Tsui et al., 2009, PLoS One, PMID: 19802393)
42)	Regulators of caspase activation (Genome-wide RNAi screen; Yi et al., 2007, J Cell Biol, PMID: 17998402)
43)	Genes essential for cell division (Genome-wide RNAi screen; Kittler et al., 2004, Nature, PMID: 15616564)
44)	Positive modulators of p62/Sqstm1/canonical macroautophagy (Genome-wide CRISPR screen; DeJesus et al., 2016, eLIFE, PMID: 27351204)
45)	Negative modulators of p62/Sqstm1/canonical macroautophagy (Genome-wide CRISPR screen; DeJesus et al., 2016, eLIFE, PMID: 27351204)
46)	Host factors required for diphteria toxin-mediated toxicity (Genome-wide RNAi screen; Virreira Winter et al., 2016, Sci Rep, PMID: 27351204)
47)	Host factors required for S. aureus α-hemolysin-mediated toxicity (Genome-wide RNAi screen; Virreira Winter et al., 2016, Sci Rep, PMID: 27351204)
48)	Nigericin-resistant knockouts (1.5-fold sgRNA ratio) (Genome-wide CRISPR screen; Schmid-Burgk et al., 2016, J Biol Chem, PMID: 26553871)
49)	Protein-coding genes affecting myeloid leukemia cell growth (MV4-11) (Genome-wide CRISPR screen; Wallace et al., 2016, PLoS One, PMID: 27081855)
50)	miRNAs affecting myeloid leukemia cell growth (MV4-11) (Genome-wide CRISPR screen; Wallace et al., 2016, PLoS One, PMID: 27081855)
51)	Novel modulators of HLA-I ERAD (Genome-wide RNAi screen; van de Weijer et al., 2014, Nat Commun, PMID: 24807418)
52)	Crapome (Mellacheruvu et al., 2013, Nat Methods; PMID: 23921808)
53)	Peripheral membrane proteins (Nastou et al, 2014, Biomed Res Int; PMID: 25057483)
54)	Proteome of mouse photoreceptor sensory cilium (Liu et al, 2007, Mol Cell Proteomics; PMID: 17494944)
55)	mTORC1 targets - Rapamycin >2-fold (Yu, 2011, Science; PMID: 21659605)
56)	mTOR targets - Ku-0063794 >2-fold (Yu, 2011, Science; PMID: 21659605)
57)	Complex-I TNF-5min/ctrl interactors (>1.5-fold) (Wagner, 2016, EMBO J, PMID: 27307491)
58)	Complex-I TNF-15min/ctrl interactors (>1.5-fold) (Wagner, 2016, EMBO J, PMID: 27307491)
59)	Complex-I TNF-5min/ctrl phosphorylated (>1.5-fold) (Wagner, 2016, EMBO J, PMID: 27307491)
60)	Complex-I TNF-15min/ctrl phosphorylated (>1.5-fold) (Wagner, 2016, EMBO J, PMID: 27307491)
61)	Complex-I TNF-5min/ctrl ubiquitinated (>1.5-fold) (Wagner, 2016, EMBO J, PMID: 27307491)
62)	Complex-I TNF-15min/ctrl ubiquitinated (>1.5-fold) (Wagner, 2016, EMBO J, PMID: 27307491)
63)	RIP3 WT/KO >1.5-fold (TNF-MEF) Wu et al 2012 MCP (PMID: 22942356)
64)	RIP3 WT/KO >1.5-fold (LPS-macrophage) Wu et al 2012 MCP (PMID: 22942356)
65)	Global Identification of Modular Cullin-Ring Ligase Substrates (Emanuele et al., 2011, Cell; PMID: 21963094)
66)	AMPK substrates (Schaffer BE et al., 2015, Cell Metabolism; PMID: 26456332 )
67)	Phosphorylated exclusively in G1-phase (Dephoure et al., 2008, PNAS; PMID: 18669648)
68)	Phosphorylated exclusively in M-phase (Dephoure et al., 2008, PNAS; PMID: 18669648)
69)	Phosphorylated in both G1-phase and in M-phase (Dephoure et al., 2008, PNAS; PMID: 18669648)
70)	Ubiquitination in the DNA Damage Response (UV, >1.5-fold) (Elia et al., 2015, Mol Cell; PMID: 26051181)
71)	Ubiquitination in the DNA Damage Response (IR, >1.5-fold) (Elia et al., 2015, Mol Cell; PMID: 26051181)
72)	Phosphorylation in the DNA Damage Response (UV, >1.5-fold) (Elia et al., 2015, Mol Cell; PMID: 26051181)
73)	Phosphorylation in the DNA Damage Response (IR, >1.5-fold) (Elia et al., 2015, Mol Cell; PMID: 26051181)
74)	Proteins differentially phosphorylated upon CDKN3 knockdown (Nalepa et al., 2013, J Cell Biol; PMID: 23775190)
75)	The CRAPome - a contaminant repository for affinity purification-mass spectrometry data (Mellacheruvu et al., 2013, Nat Methods; PMID: 23921808)
