# Supplementary material for: CrossCheck: an open-source web tool for high-throughput screen data analysis
Source: Sci Rep. 2017 Jul 19;7:5855. doi: 10.1038/s41598-017-05960-3 (PMC5517520; doi:10.1038/s41598-017-05960-3)
Supplement: Supplementary file 3 — Supplementary Table 3 [file 41598_2017_5960_MOESM3_ESM.xlsx]

## Sheet: Supplementary Table 3
Supplementary Table 3. High stringency kinase substrate prediction (proteome-wide) using 15-residue long motifs.
AAK1 substrates	ABL substrates	ACK substrates	AKT1 substrates	AKT2 substrates	AKT3 substrates	ALK substrates	ALK1 substrates	ALK4 substrates	AMPKA1 substrates	AMPKA2 substrates	ARAF substrates	ARG substrates	ASK1 substrates	ATM substrates	ATR substrates	AURA substrates	AURB substrates	AURC substrates	BCKDK substrates	BCR substrates	BCR-ABL1 substrates	BLK substrates	BMPR1B substrates	BRAF substrates	BRK substrates	BRSK1 substrates	BRSK1ISO2 substrates	BRSK2 substrates	BTK substrates	BUB1 substrates	BVR substrates	CAMK1A substrates	CAMK1B substrates	CAMK2A substrates	CAMK2B substrates	CAMK2D substrates	CAMK2G substrates	CAMK4 substrates	CAMKK1 substrates	CAMKK2 substrates	CASK substrates	CDC7 substrates	CDK1 substrates	CDK10 substrates	CDK11A substrates	CDK12 substrates	CDK13 substrates	CDK14 substrates	CDK16 substrates
AP2M1	ACD	AKT1	ADM	ACIN1	AGO2	ALK	CNOT3	TDP2	ANK1	AATK	BAD	ABCC2	ANKRD17	ACACB	AMER3	ASTN1	ABLIM1	H3F3A	BCKDHA	MLLT4	ABCB11	FCGR2A	ABI2	BAG4	BCAR1	TUBG1	ABLIM2	CDK16	ABCC3	A2M	BLVRA	ABCA12	EIF4G3	ABCA13	AAK1	ALPK3	BAD	ABCC3	AFF2	ACD	C22orf31	AATK	ABCA2	ETS2	SPDEF	POLR2A	POLR2A	CCNY	CCNY
NUMB	APOL3	AKT2	ARL6IP4	ADAMTS15	ARHGAP33	ATIC	CXXC4		APC2	ACSL5	CLASRP	ABCC8	ARMCX4	ARHGAP9	AMHR2	BIN2	ACIN1	H3F3C	BCKDHB	YWHAQ	ACACB	FCGR2B	ACD	CCDC88C	CASS4	TUBG2	AHI1	PRKAA1	ABCC6	ACACB	PRKCB	ABCA13	HSP90AA1	ACACA	AATK	CACNB2	CAMK2B	APBB2	AJUBA	AJUBA	CASK	ABTB2	ACBD3					KIAA0100	CDKN1B
	ATN1	AR	BRWD3	AHNAK2	ARHGAP42	CHIT1	ENG		ARL6IP4	ACY3	FAM198B	ABCF1	LCMT2	ATAD2	ANKZF1	BOD1L1	ACOT11	HIST1H3A	BCKDK	YWHAZ	ADO	FCGR2C	ACIN1	CFAP46	CTNNB1		ANKRD31	PRKAA2	ABHD6	ACLY	PRKCH	ABCB5	HSP90AA4P	ACAD9	ABCA2	CARMIL2	CAMK2D	APC	ANKRD12	ANKRD11	CDC42EP4	ACTL9	ACD					PPP1R2	NSF
	BCAR1	CDH5	CLASRP	AKAP12	BRAF	CLPX	MUC16		CAMSAP1	ADGRA3	INO80D	ABCF2	MAP2K3	ATAD2B	ARHGAP11A	C6orf132	ADGRG7	HIST2H3A			AGO4		ACTRT1	EEF1A1	DNAH11		ARHGAP32		ACACA	ACOT6		ABCC2	HSP90AB1	ACIN1	ABCA6	INPP5J	CAMK2G	APC2	ARL6IP4	ARNTL	KIF11	ADGB	ACLY					PPP1R2P1	PRKAR1A
	BORCS8-MEF2B	FGF9	EIF2AK3	ANKRD12	CACNG2	COX7A2L			CARMIL3	ADGRG4	KNDC1	ABL1	MAP3K5	ATF1	ARHGAP44	C9orf106	ADM	HIST2H3PS2			ANGPTL2		ADAD1	EEF1A1P5	GNPAT		ARSI		ACAP2	ACSS1		ABCC3	HSP90AB2P	ADGRF1	ABCF2	LDOC1L	OCLN	ARHGAP33	ATN1	BTBD17	LTN1	AEBP2	ADAMTS7					TAGLN2
	C1QTNF8	KDM3A	EMSY	ARGLU1	CACNG3	DDX31			CDC25B	AFF3	MAP2K1	ABL2	MAP3K6	ATRIP	ARID3C	CFAP54	AFF4	HIST3H3			ANKRD12		ADAMTS1	EEF1A2	NEB		ATP10A		ACIN1	ADAT3		ABL1		AFF2	ABCG5	LIPE	STAT1	ATF1	ATRIP	C4orf46	MPDZ	AFF1	ADARB1					TCFL5
	C2CD3	OVGP1	FOXO4	ARHGAP6	CACNG8	ERGIC1			CDCA7	AKAP9	MAP2K2	ABLIM1	MAP3K15	BAZ1A	ARRDC1-AS1	CHD7	AGAP2	TACC1			ANKS1B		ADCY3	EFL1	PTRH1		ATP10B		ACYP2	ADGRB2		ACP2		AFF3	ABL1	MFSD14B		BHLHE22	BAHCC1	C15orf39	MUC16	AFF2	ADCY6					TMEM63B
	CLTCL1	SLC6A3	GOLGA4	ARHGAP42	FAM222A	FNDC1			CHERP	AKIP1	NDUFS8	ABTB2	PCDHA2	BAZ2B	ASPG	COL18A1	AKAP6				ARAP2		ADCY9	EGR1	PXN		BOD1L1		ADAMTS9	ADGRE4P		ADAMTSL4-AS1		AHDC1	ACAN	NBEA		BRD3	BCL6B	CAMKK2	NRXN1	AFF3	ADD1
	CTRL	TMEM102	H2AFB1	ARHGEF17	FARP1	GALNT2			CLASRP	ALAS2	OR4A15	ACCSL	PCNA	BCOR	ATG2A	EPB41L3	ALDH16A1				ATP11B		ADRM1	HIVEP2			BRSK1		ADCY10	ADGRG3		ADGRL1		AJAP1	ACAP3	NFATC4		C10orf131	BHMG1	CARMIL2		AFF4	ADD2
	DACH2	TNK2	H2AFB2	ARL6IP4	GJA1	GRB2			CYS1	ALDH1A3	OR5H14	ACOX3	PRKAA2	BRD8	ATXN7L1	FANCB	ALS2				AZIN1		AFF1	HTRA3			BRSK2		ADD3	AFAP1		ADORA2A		AKAP12	ADAMTS14	PAK1IP1		C14orf37	BRD2	CHRNA4		AGRN	ADD3
	DFNB31	WAS	hCG_2042738	ARPP21	GSK3B	KLHDC8A			DAPK1	ALDH18A1	POLE	ACVR2B	ZBTB18	C2orf16	BNIPL	FBXO11	ANO8				BCR		AFF3	MAP1A			C2orf16		ADGRG4	AFAP1L2		AGAP1		AKAP13	ADD2	POGZ		CCNT2	BRPF1	CIC		AJAP1	ADGRB2
	ESYT3	WASL	IQSEC1	ASTN2	IFI16	LTK			DGKK	ALS2	SLC9A3R2	AHCTF1	ZNF189	C2orf54	BRPF1	FRY	APBA3				BIRC2		AGAP1	MAP2K1			C10orf12		ADORA2B	AFG3L2		AGRN		AKAP17A	ADGRF3	RCOR1		CDKN2AIP	BRSK1	CX3CL1		AKAP12	ADGRF3
	FAM86C1	WWOX	ITPKB	ATAD2B	KLF4	MAOA			DLGAP3	ANKHD1	SORCS1	AHCYL1	ZNF543	C12orf45	BSN	GTF2IRD1	ARHGAP44				BIRC3		AHI1	MAP2K2			C21orf140		AFF1	AIFM2		AMOTL2		AMBRA1	ADGRG1	RYR2		COPG1	BRSK2	DOPEY1		AKNA	ADM2
	FAM111B		LRRC26	ATRX	OSBPL6	MTMR3			ECT2	ANKHD1-EIF4EBP3	TBC1D1	AHCYL2	ZNF805	C16orf86	C14orf178	INPP5J	ARHGEF2				BOC		AJAP1	NEO1			CARMIL3		AFF3	AJUBA		ANKIB1		AMMECR1	ADGRG4	SCN5A		COPG2	C15orf53	DOPEY2		ALK	ADRB1
	FAM189A1		MASTL	AUTS2	PNISR	OBSCN			ENTHD1	APP	ZBTB46	ALDH16A1		CACNA1G	CAMTA1	KDF1	ARHGEF7				BRD1		AKAP6	NUP153			CDC25B		AFTPH	AKIRIN1		ANKRD12		ANKRD27	ADGRL3	SLC24A1		CREB1	C16orf62	DOT1L		ANK3	AEBP2
	FOXD3		NDRG4	BAHD1	PTGER1	PSPC1			ESYT2	ARHGAP21		ANK3		CDC42EP3	CARMIL3	KIAA1522	ARID1A				BRPF1		ALPK2	POLR2A			CDC25C		AGBL1	ALB		ANKRD28		ANKRD35	AFF2	TRIOBP		CREBBP	CALCRL	DRP2		ANKRD11	AGAP2
	FOXI2		NEK9	BAZ1A	RSRC1	PTPN11			FAM63A	ARHGAP33		ANKLE2		CEP164	CCAR2	LCA5	ARID1B				C11orf52		AMMECR1	SEMA4B			CDCA4		AGBL5	ALMS1		ANKRD33		APC	AGER	UNC80		CREM	CAMK1	EHMT1		ANKRD17	AGRN
	GTPBP4		NKAPL	BCL7B	TBX3	SAMD9			FAM161B	ARID4B		ANKRD11		CEP170	CCDC130	LRRC16A	ARID4A				C20orf187		ANK2	SIDT2			CMTM8		AGR3	AMZ1		ANOS1		APC2	AGFG1	ZNF503		DDX11L8	CAMK1D	FNIP1		ANKRD36	AHCTF1
	HSH2D		PCLO	BLM		SFPQ			FCHO1	ARL6IP4		ANTXR1		CEP250	CDKN2AIP	MORC3	ATP10A				CACNA1S		ANK3	SIX4			CMYA5		AHI1	ANK3		APOB		APOB	AHCTF1			DIP2A	CAMK1G	GAD1		ANKRD36C	AKIRIN1
	ITGB4		PLEC	C4orf22		SH2D7			ITPKB	ARRDC1		APOOL		CGNL1	CHAF1A	NHLRC3	ATRX				CAMSAP2		ANKFN1	SRRM4			DCST1		AHNAK	ANKRD17		ARAP3		APPL1	AHNAK			DIP2B	CAMK4	HSFY1		AP3B1	AKIRIN2
	JUNB		PNISR	C9orf152		SPSB2			KLC3	ASAP3		AR		CHD1	CHD1	NLRP11	AUTS2				CASC3		ANKHD1	ZNF687			DMP1		AJAP1	ANXA1		ARSI		AR	AHNAK2			DVL2	CCDC6	KLF5		ARHGAP11A	ALPK3
	JUND		PNN	C19orf54		SRCIN1			LRP2	ASXL1		ARID1A		CHD2	COL1A1	NSMF	AXIN2				CBFA2T2		ANKHD1-EIF4EBP3				ENTHD1		AKAP6	ANXA3		ATP5A1		ARFGAP3	AJAP1			ECT2	CCDC64B	LCE2A		ARHGAP33	ANKS6
	KIAA0196		PPP1R16A	C20orf141		STAT3			MCC	ATG16L1		ATP7B		CLEC19A	COL3A1	PCDHA1	BCAR1				CCAR2		ANKRD11				ERC1		AKAP8L	ANXA5		B3GALT5		ARHGAP9	AKAP12			EP300	CD101	LCE2D		ARHGEF10	ANO2
	KMT2D		PTGDR2	CACNG2		SYTL3			MEIOC	ATXN7		ATP8B1		COL5A3	COL5A2	PCDHA6	BTD				CCDC113		ANKRD12				FAM186A		AKAP9	APAF1		BARHL2		ARHGAP33	ALMS1			FAM104A	CFAP54	LCE5A		ARID1A	ANO8
	LHX3		RAB11FIP3	CACNG3		TJP2			MRGPRG-AS1	ATXN7L1		B3GAT2		CPEB4	CREBBP	PCDHA7	C1orf174				CD27		ANKRD13B				FHDC1		AKNAD1	APC		BHLHE40		ARHGEF7	ALPK3			HDAC4	CHD8	MCTP1		ARID4A	AP2A1
	LIX1		RAB11FIP4	CACNG4		VASP			MTUS1	B3GALT4		BLK		DFFA	CYP2U1	PCDHA10	C1orf220				CENPU		ANKRD17				FSTL5		ALKBH1	APC2		C1orf127		ARHGEF11	AMER3			HEATR5B	CHD9	MEX3B		ARID4B	APBB3
	LNPEP		RAI1	CACNG8		WDR54			NKAPL	BAHCC1		BPI		DHPS	DBN1	PCLO	CACNA1H				CEP135		ANKS3				GOLPH3L		AMPD2	APOBEC3B		C1QTNF5		ARHGEF17	AMIGO3			HIVEP2	CIAO1	MIDN		ARL6IP4	APC
	MAGI2		SEPN1	CACTIN		ZNF788			PANK2	BAZ1A		BRIP1		DNAH1	DDX60L	PHIP	CACNB2				CFB		ANKS6				HERC1		ANK2	APOBEC3D		C3orf58		ARHGEF38	AMOT			HOOK3	CIR1	NACC1		ATN1	ARHGAP4
	MAP3K5		SH3RF3	CASR					PNN	BAZ2B		C2CD3		DNHD1	DMRTC1	PRB2	CAD				CHD3		ANLN				INO80D		ANK3	APOBEC3F		C16orf96		ARID1B	AMOTL1			IGLV3-10	CLASRP	NFE2L1		ATRX	ARHGAP8
	MEF2B		SLAIN1	CBX2					PNPLA2	BDP1		C11orf54		DPEP2	DNAJC9-AS1	ROBO1	CADPS				CLN5		APAF1				KDM2B		ANKRD11	APPL1		C17orf74		ARID3B	ANK3			JADE3	CORO1A	NPAT		ATXN7	ARHGAP20
	MKX		SNURF	CCDC61					POLQ	BEST4		C12orf4		DTX3L	DUX4	SETD2	CBX2				CRKL		APC2				KIAA0895		ANKRD12	AQP1		C19orf47		ARID4B	ANKHD1			LMTK2	CRELD2	OTX1		ATXN7L1	ARHGAP33
	MSX2		SPECC1L	CCNL1					PRR32	BHLHE22		C16orf89		EDRF1	DUX4L2	SH3RF3	CCDC18				CTU2		ARFGEF3				LIMA1		ANKRD20A1	ARHGAP6		CARD14		ARL6IP4	ANKRD17			MAP3K7	CTTNBP2	PACSIN1		AVEN	ARHGEF5
	MUC16		SPECC1L-ADORA2A	CCNL2					RALGAPA2	BIRC6		C18orf25		EMSY	DUX4L3	SRRM2	CCDC88C				DIAPH3		ARID1B				LIMD1		ANKRD20A2	ARHGAP31		CCDC36		ARMC3	ANKRD24			MED19	DBN1	PDZD7		BAZ2B	ARHGEF15
	OTUD7A		SRRM1	CDK13					RAP1GAP2	BLZF1		CANX		FAM188B	DUX4L4	THSD7A	CCDC130				DLGAP3		ARID4B				LOC285556		ANKRD20A3	ARHGAP32		CCDC65		ARPP21	ANKRD65			NUMB	DCAF5	PERM1		BCL6B	ARHGEF18
	OTUD7B		SRRM2	CECR2					RASIP1	BMF		CASC5		FAM208B	DUX4L5	TJP3	CCNT2				DLX3		ARL6IP4				LUZP1		ANKRD20A4	ARHGAP33		CCDC68		ATN1	ANKS6			NUMBL	EDC4	PLCB3		BCOR	ARHGEF40
	PADI3		SRRM3	CELSR1					REEP1	BOD1L1		CASP6		FRMD4A	DUX4L6	USP31	CCPG1				DMC1		ARMC3				MAST1		ANKRD20A8P	ARHGEF10		CCDC80		ATP7B	ANO2			PALMD	EHMT1	PPP1R2P9		BHMG1	ARID1B
	PLCG1		SRRM4	CEP295					RFX8	BRAF		CAT		GOLGA4	DUX4L7	ZNF395	CCSER1				DMXL2		ARMC9				MAST3		ANKRD26	ARMC3		CCDC85A		ATP8B4	AP3B2			PAPD7	EIF2S3	PPP1R15A		BRD2	ARID4B
	PRRX2		SUPT5H	CHERP					RIMS2	BRAT1		CEP192		GPATCH1	DUX4L9		CDC42EP4				DNAH10		ARNT				MBLAC2		ANKRD27	ARMC4		CCL23		ATR	AP4B1			PI4K2B	EIF3B	PPP1R35		BRD3	ASAP3
	QRICH2		TEX22	CLASRP					RIMS3	BRCA2		CLDN1		GPR157	EGR1		CDK12				DNAJC17		ATAD5				MKL1		ANKRD52	ARMC8		CD6		ATXN7	APC			PLEKHG3	EPHB6	PRICKLE3		BRD4	ASXL2
	REXO1		THRAP3	CLIP3					RIMS4	BRD3		COG1		GRM6	EML3		CDSN				DOK2		ATF6B				NACC1		ANKS3	ARNT		CDC42BPA		ATXN7L1	APOF			RGS12	FAM189A1	PRKAA1		BRDT	ATF5
	SCARF1		TOPORS	CLK2					RNF223	BRD9		COL18A1		HCFC1	ENGASE		CENPV				EDNRB		ATG2B				NDUFA13		ANKS6	ARRDC3		CDC42EP1		ATXN7L2	APP			RIPK4	FAM193B	PRKAA2		BRMS1	ATXN7
	SHC3		ZC3H18	CNKSR3					S1PR3	BRDT		COL27A1		HERC1	EP300		CEP170B				EML5		ATN1				NLRP4		ANLN	ASGR1		CDR2		BAZ1B	APPL1			RNF19A	FAM227B	RFWD2		BRPF1	B3GALT4
	SIN3A		ZFC3H1	COL26A1					SCNN1D	BRINP3		CPNE2		HIVEP3	EPS8L3		CGNL1				EML6		ATP7A				NOTCH1		ANO8	ASH1L		CECR2		BCL6B	AQP5			RXRB	FBLN2	RGL3		BRWD3	BACE2
	SIPA1L1		ZNF185	CPSF7					SETD2	BRWD1		CRK		HMCN2	GAK		CHADL				EMSY		ATP10D				OR4C6		AP3B1	ASIP		CEP57		BEND7	ARGLU1			SETD1B	FBXO41	SATB2		BSN	BAHCC1
	SLC7A6OS			CREBBP					SLC36A1	BRWD3		CSMD2		HOMER2	GCN1		CHD8				EPHA7		ATRIP				PHF21B		AP3B2	ASTL		CEP170B		BHLHE22	ARHGAP4			SIK2	FCGBP	SCAF1		C2CD2	BCAS3
	SMAD6			CREBZF					SLC36A3	C6orf132		CSPG4		HUWE1	GLE1		CHPF				F5		ATXN2				PRKAA1		APBB1	ASXL3		CGN		BHMG1	ARHGAP10			TAF2	FGFR4	SLC7A4		C2orf68	BCL2L12
	SUPV3L1			CUL4B					SMG5	C10orf142		CYB5R2		IFRD1	GRB10		CHSY3				FAM177A1		ATXN7				PRKAA2		APC	ATG16L1		CIC		BIRC6	ARHGAP21			TRPC1	FHDC1	SPECC1		C9	BCL3
	TAF8			DAB2IP					SPECC1	C15orf52		DACH1		IGFBPL1	GVQW1		CLASP2				FARP2		ATXN7L1				PRKD2		APC2	ATOH1		CIPC		BLOC1S3	ARHGAP31			TSC2	FKBP15	SUPT7L		C11orf57	BCL11A
	TFF3			DAPK3					SPECC1L	C16orf62		DAG1		IRF3	HGS		CLASRP				GGCX		AUTS2				SIGLEC15		APH1A	ATP2C2		CNTRL		BRCA2	ARHGAP39			TSGA10IP	FOXC2	SYNJ1		C11orf96	BCLAF1
	TP63			DBN1					SRRM1	C16orf96		DCHS1		KIF18B	HIVEP3		CLIP3				GNL2		B4GALT2				TBC1D2B		APOO	ATP7B		CPQ		BRD2	ARID1B			USP34	FOXF2	TNIP1		C16orf71	BCOR
	USH2A			DCPS					SRRM2	C17orf67		DCLRE1A		KLF15	HOXA3		CNTNAP5				GPR173		BAHCC1				TINF2		ARAP1	ATP13A5		CPVL		BRD3	ARID4B			VILL	GGA1	TPRXL		C17orf75	BCORL1
	USP4			DDX46					SRRM4	C21orf59		DDIAS		KLF17	INO80		CPS1				GRB2		BAIAP2L2				TRAK2		ARAP2	ATRX		CRB2		BRDT	ARSA			ZBBX	GJA5	TRPC1		CACNA1C	BEGAIN
	VOPP1			DGKK					STOML2	C22orf15		DDR2		KLRG1	INO80B		CUEDC1				GSTO1		BARHL2				TRMT112		ARAP3	ATXN7		CRTAC1		BRPF1	ARSJ				GLI1	ULK1		CADPS2	BIN1
	ZNRF4			DHX8					SYCP2	CABIN1		DFNB31		KMT2A	INO80B-WBP1		DACT1				GTPBP2		BCL6B				TUBG1		ARHGAP6	ATXN7L1		CSRNP3		BRWD1	ASAH2				GPR98	USP31		CAMTA2	BIN2
				DMTN					TIPARP	CAPNS1		DNAH12		KNG1	KCNF1		DAPK3				HIPK3		BCLAF1				TUBG2		ARHGAP20	BACH2		CTF1		BRWD3	ASAP1				GREB1			CAP2	BOC
				DNAJC5					WAC	CARHSP1		DNAH14		LGALS8	KCT2		DCUN1D5				HSPA1L		BEND2				USP9X		ARHGAP28	BAD		CTIF		C1orf198	ASB11				GTF2H1			CARF	BOP
				DNAJC5B					WHSC1	CASC5		DNAH17		LMOD2	KIF18B		DGAT1				IDE		BHLHE22				VPS13A		ARHGAP39	BAHD1		CYB561D2		C1orf216	ASPSCR1				HDGFRP2			CASS4	BRD2
				DNTTIP2					ZC3H18	CASS4		DOCK3		LMTK3	LGALS8		DMXL1				IQCK		BHMG1				WDR91		ARHGEF16	BARX2		DCBLD1		C2CD5	ATG16L2				HECTD4			CBX2	BRI3BP
				EHMT2					ZNF280D	CCDC88C		DOHH		LONRF2	LINC00269		DNM1L				IRF6		BNIP3L				WIPI1		ARHGEF17	BCAS3		DCTN1		C4BPA	ATMIN				HECW1			CBX3	BRSK1
				EIF2AK3						CCNT2		DOK5		LYPLA1	LPIN2		ECT2				JAK2		BRD1				ZSCAN10		ARHGEF18	BCKDK		DDX17		C5orf42	ATN1				HOXA10			CCDC6	BRSK2
				ELL2						CD74		DYNC2H1		MAGEA9	MENT		EIF4ENIF1				JMJD1C		BRD2						ARHGEF19	BCORL1		DEFA6		C11orf57	AUTS2				HOXD4			CCDC82	BSN
				EMD						CD81		ECM1		MASTL	MYO15B		ELK1				KDR		BRDT						ARID2	BMX		DENND1B		C16orf62	AXL				HSFY1			CCDC191	BTBD1
				EMSY						CD109		ELOVL3		MCM4	NKTR		ELL2				KIF21B		BRPF1						ARID5B	BOD1L1		DHX29		C17orf47	BACH2				IRF2BPL			CCNT2	BTBD2
				EPX						CDC42BPG		EML5		MENT	NR1H2		EMC7				KLHL23		BSN						ARL6IP4	BOD1L2		DNAAF5		C17orf59	BAG6				IRX6			CCSAP	BTBD18
				ESPN						CDKN1A		ENAM		MTFR1	NR2F2		EMD				LAMB4		BTN2A2						ARPP21	BOK		DNM3		CACNG8	BARX2				JMJD6			CDKN2AIP	BUB1B-PAK6
				ESR1						CELSR3		ENPP2		MUC17	NR4A3		ENTPD2				MECR		C1orf145						ASAP3	BPTF		DNMT3B		CAMSAP3	BAZ2B				KCNH2			CDS2	C2orf49
				FLNC						CENPJ		ERVV-1		MXRA5	NRG1		EPB41L4B				MSH3		C1R						ASB3	BRD2		DOPEY2		CAPN15	BBIP1				KCNMA1			CDSN	C6orf136
				GATA6						CENPV		ERVV-2		MYO9A	NUP210		ERMP1				MYBPC2		C2CD4A						ASB15	BRD3		DRP2		CASS4	BBX				KIAA0232			CENPB	C7orf76
				GLYR1						CEP68		EXOSC1		NEURL1B	ORAI3		EXOC3L4				NAP1L1		C2CD4B						ASH1L	BRICD5		DSP		CBX2	BCL11B				KIAA0556			CEP95	C9orf40
				GPATCH8						CEP170		EZR		NLRP2	PARD3B		EXPH5				NYNRIN		C2orf49						ASTL	BRPF1		DYRK2		CBX3	BCORL1				KIAA1462			CFAP97	C9orf106
				GSE1						CEP295		FAM21A		NOM1	PARM1		FAM47A				OGFOD2		C4orf46						ASXL3	BRSK1		E2F2		CCDC36	BICC1				KLF4			CFAP100	C9orf131
				H2AFB1						CEP350		FAM21C		NUDT22	PHC1		FAM53B				PARP8		C7						ATE1	BRSK2		ELF4		CCDC66	BIN2				KLF12			CHAF1A	C9orf142
				H2AFB2						CES5A		FAM90A26		NUFIP1	PHRF1		FANCB				PDIA3		C8orf22						ATF6B	BTBD9		EP400		CCDC69	BIRC6				KLHL1			CHD1	C9orf172
				HEPACAM						CFAP54		FAM102A		NXF2	PIP5K1C		FGFR4				PDIA6		C8orf46						ATG9A	BUB1		EPB41L4B		CCM2	BMPR2				KRT40			CHD1L	C10orf54
				HIST1H2AA						CHD9		FAM131C		OCEL1	PLEKHA7		FOXR1				PFKFB2		C9orf131						ATN1	C1orf112		ESPL1		CDC25B	BPIFA4P				KRTAP10-10			CHD2	C16orf96
				HLCS						CHMP1A		FAM188A		P3H3	PMS2CL		FRY				PHF8		C11orf16						ATP2B3	C2orf42		ESYT2		CDK12	BPTF				LAMP3			CHD8	C17orf96
				HMCN1						CLN3		FAM189A2		PAG1	POLN		GAS2L1				PIKFYVE		C16orf62						ATP8A1	C2orf72		EXOSC6		CDR2	BRAF				LRP4			CHD9	C17orf100
				HOXA3						CNNM3		FAM208B		PAPD5	PRR36		GDF1				PLEKHH3		CA7						ATP8B3	C3orf30		FAAP100		CDSN	BRD3				LRRK1			CHEK2	CACNA1C
				HTR2A						CRBN		FAM222B		PBXIP1	PRSS36		GJC3				PRDX4		CADM3						ATP9A	C3orf36		FAM65B		CEBPB	BRWD1				LURAP1L			CIR1	CACNA1H
				IER2						CREBRF		FAT3		PIKFYVE	PRUNE2		GLI3				PTPN9		CAMTA2						ATP10D	C3orf38		FAM184B		CECR2	BSCL2				LZTS2			CLASRP	CAMTA2
				IGF2-AS						CRIP2		FERMT2		PKN1	RAB36		GMEB2				PTPRZ1		CASC5						ATP11A	C6orf132		FBXL19		CEP104	BSN				MAPK15			CMSS1	CASKIN1
				INF2						CRTC2		FGF23		PLAG1	RBM10		GRK7				RAD51		CASR						ATP11C	C9orf84		FGD1		CEP350	BYSL				MEX3A			CRAMP1	CBLB
				ING5						CSRP2BP		FGFRL1		PLEC	RCOR2		GUCY2D				RAD52		CATSPER2						ATP13A1	C9orf163		FJX1		CFAP97	C1orf198				MEX3B			CREB3L2	CCDC13
				INO80						CTTNBP2NL		FIGNL2		PLEKHG3	RFX1		H3F3A				RCCD1		CBX2						ATRIP	C10orf71		FLT4		CHD8	C2CD2L				MICALCL			CRY1	CCDC34
				ITPKB						CUL4B		FLT4		POU2F2	RNF10		H3F3C				RFESD		CCDC27						ATRX	C11orf86		FMNL2		CHD9	C2orf16				MLLT3			CRY2	CCDC39
				KCNN2						CXCR3		FMO2		PPIG	RPRD2		HHIPL2				SCN9A		CCDC61						ATXN1	C15orf39		FMNL3		CHDH	C2orf71				MMAB			CSRNP1	CCDC74A
				KIAA0430						CXorf36		FOXG1		PPM1G	SAP25		HIST1H1E				SGIP1		CCDC116						ATXN2	C16orf95		FNDC1		CHKB	C6orf106				MUC5AC			CTDP1	CCDC74B
				KIAA0930						CXorf67		FOXI2		PRAMEF18	SCAF1		HIST1H1T				SGK1		CCDC166						ATXN2L	C17orf59		FRY		CHN2	C9orf142				MUC16			CTR9	CCDC88C
				KIAA1462						CYP7A1		FOXN1		PRAMEF22	SLC5A2		HIST1H3A				SHANK3		CCDC177						ATXN7	C18orf21		FYCO1		CHP1	C10orf62				NACA			CTTNBP2NL	CCDC97
				KIF16B						DACH1		FRMD8		PRDM10	SNAPC3		HIST2H3A				SLC22A16		CCL25						ATXN7L1	C22orf15		GAL		CHPF2	C17orf82				NACAP1			CTXN3	CCDC174
				KMT2D						DCAF5		FRMD8P1		PRG3	SP3		HIST2H3PS2				SLC43A3		CCNT2						AVPR1B	CADM3		GBX1		CIITA	C17orf96				NARS			CUL4B	CCDC177
				L1RE1						DCHS1		FYCO1		PTGER4	SPEN		HIST3H3				SMNDC1		CCR7						AVPR2	CAP1		GDF15		CIR1	C18orf15				NCKAP5			CWC22	CCND3
				LARP1						DDIT4		GAB4		PYDC2	SRCAP		HJURP				SNRNP35		CCR8						AXIN1	CARD6		GIT2		CKAP4	C19orf18				NEURL1B			CWF19L2	CCNT2
				LINC00242						DEAF1		GCK		RASSF1	ST6GALNAC5		HMGXB4				SNX12		CCSER1						AXIN2	CATSPER1		GLCE		CLASRP	C19orf47				NFAT5			CXorf66	CD46
				LRMP						DENND4C		GMCL1		RIC1	STAG3		HOXA2				ST8SIA6		CD38						B4GALT5	CBL		GLI1		CLEC4G	C21orf2				NFE2L1			CXXC4	CD68
				LRRC26						DIDO1		GPATCH1		RNF10	STRIP2		HSPA1A				SULT1C4		CD93						BAZ1B	CBX6		GSAP		CLK2	CACNA1C				NINL			CYLC2	CDC42BPA
				LRRC59						DIP2A		GPKOW		RNF13	SUGP2		HSPA1B				SUSD2		CD101						BAZ2B	CCAR1		GSN		CLSTN1	CACNB3				NKX6-1			DACH1	CDC42EP1
				LRRC71						DIP2B		GPR179		RP1	TBX15		HSPA1L				SYNE1		CDK5R1						BCL6B	CCAR2		GTF3C1		CMYA5	CACNG4				NOLC1			DAGLA	CDC42EP5
				LUC7L						DLX4		GRIN1		RPAP1	TCN1		HSPA2				SYNE2		CDKN2AIP						BDP1	CCDC14		HDAC4		CNOT11	CACNG8				NPAS1			DCAF5	CDCA4
				LUC7L2						DND1		HCN4		RRBP1	TCOF1		HSPA6				TANGO2		CDSN						BEND4	CCDC15		HDAC5		CNTN5	CADM1				NR4A1			DCAF8	CDHR5
				MAMDC2						DOPEY1		HELZ		S1PR2	TET3		HSPA7				TBC1D12		CELF1						BFSP1	CCDC36		HDAC7		COG1	CADM2				NRG2			DDX20	CDIP1
				MAP7D3						DRGX		HEMGN		SEL1L	TMEM145		HSPA8				TBC1D14		CELSR2						BHLHE41	CCDC85C		HDAC9		COQ2	CAMKV				NUFIP2			DHX37	CDK13
				MAP9						DVL2		HIVEP1		SERGEF	TNS4		IL9R				TBC1D16		CEP78						BHMG1	CCDC113		HDLBP		CORO7	CARD10				NYAP2			DHX57	CDKN2AIP
				MAST1						DYRK1A		HOXA5		SLC2A8	TOR1AIP2		INO80				TGFB3		CEP350						BLK	CCDC187		HERC2		CREBBP	CARMIL3				PCNX3			DIEXF	CDT1
				MAST2						E2F4		HRNR		SLC4A1AP	TP53I3		IQSEC1				THAP9		CFAP97						BMS1	CCDC188		HES5		CSF1R	CASP8				PDIK1L			DLG5	CEBPA
				MAST4						EDC4		HSD17B12		SLC16A2	TRIM25		KANK1				TM9SF4		CGNL1						BNC1	CCKAR		HIF3A		CSRNP1	CASP10				PDZD7			DLL1	CELSR1
				MASTL						EIF4ENIF1		HSPA12B		SLC22A12	TRIO		KCNB2				TMED2		CHD8						BOD1L1	CCL14		HIST1H2AB		CTNNA3	CASR				PGR			DMKN	CENPA
				MCF2						EPHB6		IARS		SLX4	TSEN34		KCNJ16				TMEM53		CHD9						BRD3	CCNE1		HIST1H2AD		CTTNBP2NL	CBARP				PHF3			DMP1	CGB1
				MLH3						ESAM		IDUA		SMC3	TTBK2		KIAA2022				TRAPPC8		CHIC1						BRDT	CD72		HIST1H2AG		CWC22	CBWD6				PHIP			DROSHA	CGB2
				MPHOSPH9						EVPL		IGFN1		SP2	TUT1		KIAA2026				TRMT2A		CHMP4C						BRPF1	CD101		HIST1H2AH		DACH1	CCDC8				PHKG1			DSPP	CGB3
				MPO						EXD3		IPO5		SPATA31D1	USP43		KIF3B				TRPV2		CHRM3						BRPF3	CD300LB		HIST1H2AJ		DBN1	CCDC18				PHKG2			E2F4	CGB7
				MSLNL						FAM8A1		IRAK2		STAG3	VCP		KIF4A				TTC37		CILP2						BRWD1	CDC14A		HIVEP3		DBNDD2	CCDC82				PHLPP2			EAF1	CHAMP1
				MTDH						FAM65A		IRX1		SUCO	VTA1		KIF23				UBE2D2		CIR1						BRWD3	CDC14B		HMGN1		DCAF5	CCDC88A				PLPP6			EAF2	CHIC1
				MTPAP						FAM83C		ITPR3		SUGP2	WASF2		KLF6				UBE2D3		CLASP1						BSDC1	CDC20B		HOOK2		DDX3X	CCDC88C				PNCK			EDC4	CHRD
				NAA35						FAM90A26		KCNC3		TAP2	WDR44		KLHL13				UBE2M		CLASRP						BTBD1	CDC25B		HOXA11		DDX3Y	CCDC92				PNN			EGR1	CHRNA3
				NACAD						FAM104A		KCNQ4		TNIK	WT1		KMT2D				UBR4		CLIP2						BTBD2	CDK12		INO80B		DENND1B	CCNG2				POU6F2			EML4	CIC
				NADK						FAM199X		KIAA1551		TOPAZ1	ZNF195		KRT24				UCK2		CLIP4						BTG4	CDK13		INO80B-WBP1		DENND4A	CCNL1				PPIG			EPB41L2	CIPC
				NCBP3						FAM208B		KIF14		TRIOBP	ZNF217		LCA5				USP13		CLMN						BTK	CDRT4		INO80C		DFNB31	CCSER1				PRDM6			EPHB6	CIZ1
				NDRG2						FBN3		KLF2		UBR4	ZNF436-AS1		LCT				VDAC1		CLYBL						BTN2A2	CDS1		IRF2BPL		DGCR14	CD34				PRG4			ERCC5	CLEC16A
				NEK11						FERMT1		KNTC1		UBR5	ZNF469		LMTK3				WWC2		COL4A3BP						BUD13	CDX4		ITGA5		DGKD	CD164				PRKAA1			ERF	CLSTN1
				NFATC2						FERMT3		KPNA2		UNC13A	ZNF701		LOC645967				YLPM1		CRTC2						BZW2	CECR9		ITIH6		DICER1	CD300C				PRKAA2			ESPN	CNGB1
				NKAP						FLT1		LAPTM5		UNKL	ZNF865		LRIF1						CRYBG3						C1orf74	CELSR3		KCNH1		DIP2B	CD300LG				PRR13			EVA1A	CNPPD1
				NKAPL						FOXG1		LATS1		VCX			LUC7L						CSNK1D						C1orf101	CEND1		KCNH2		DIRAS2	CDC42BPB				PWWP2B			EVI5L	CNTD2
				NKTR						FOXO1		LCN1		VCX3A			MACF1						CSRNP1						C1orf105	CENPB		KCNJ16		DMD	CDCA2				R3HDM1			EZH2	COL2A1
				NYAP2						FRMPD3		LGALS13		VCX3B			MAGI3						CSRNP3						C1orf106	CEP44		KCNK4		DMP1	CDCA8				RANBP10			FAM90A1	COL3A1
				PAK7						FRY		LGALS14		VSIG1			MAML3						CUL4B						C1orf127	CEP170		KCNQ2		DMRTC2	CDH7				RASSF10			FAM90A5P	COL4A1
				PARP2						FRYL		LGR5		WDR81			MAP3K7						CUX1						C1orf216	CEP295		KCNQ5		DMXL1	CDH9				RBM15			FAM90A7P	COL4A3
				PBRM1						GAL3ST4		LIME1		WDR87			MARK3						CWC22						C2CD2	CFAP43		KCNS1		DNMBP	CDH12				RBM20			FAM90A8P	COL4A5
				PCYT1B						GIPR		LIPA		ZBTB40			MLLT3						CX3CL1						C2CD3	CHD6		KIAA0100		DNMT3B	CDH26				RBMY1B			FAM90A9P	COL6A3
				PHRF1						GLI1		LRP5		ZFC3H1			MRGPRD						CXXC4						C2orf71	CHD7		KIAA1549L		DRP2	CDK11A				RBMY1C			FAM90A10P	COL6A6
				PIEZO1						GOLGA8S		LRRC23		ZYX			MTCL1						DACH1						C4orf33	CHD9		KIAA1755		DSN1	CDK11B				RBMY1F			FAM90A12P	COL7A1
				PNCK						GORASP1		LY75					MTDH						DCAF5						C5orf45	CITED1		KMT2B		E2F4	CDKN2AIP				REXO1			FAM90A13P	COL11A1
				PNISR						GPC2		MAMDC4					MTF2						DENND1B						C11orf16	CKAP5		LAMP1		EAF1	CDRT15L2				RGS9			FAM90A14P	COL12A1
				PNN						GPC4		MAP3K10					MTX1						DGKG						C11orf63	CKLF		LLGL1		EAF2	CDSN				RIOK2			FAM90A15P	COL14A1
				PPARGC1A						GPC6		MAPK1IP1L					MUC16						DHRS4						C11orf87	CLASRP		LRRC7		EDC4	CDV3				RLIM			FAM90A16P	COL16A1
				PPP1R16A						GPR98		MAPK8IP2					MX1						DHRS4L2						C12orf56	CLCN4		LRRC45		EEPD1	CDX2				RNF126			FAM90A18P	COL27A1
				PPRC1						GSG1		MAPK8IP3					MX2						DIP2B						C16orf72	CLIP1		LSM11		EHBP1	CECR6				RNFT2			FAM90A20P	COL28A1
				PRDM2						GYS1		MAPT					MYH16						DKFZp313A047						C17orf53	CLIP3		LTN1		EIF2AK3	CELF1				RNPS1			FAM90A22P	CORO7
				PRKD2						GZF1		2016-03-11					MYLK						DLC1						C19orf44	CLMP		LYPD1		ELF2	CELF2				RTN4			FAM90A23P	CRK
				PROM2						HAUS8		MCM4					MYPOP						DLG5						C20orf194	CLP1		MAGEA1		EME1	CELSR2				SCN7A			FAM90A24P	CSF3R
				PRPF4B						HCN1		MCU					NCBP3						DNER						CACNA1G	CNGB1		MAGEB2		EPB41L2	CENPB				SERTAD4			FAM90A26	CSRP2BP
				PRPF38A						HECTD4		METTL13					NFRKB						DOCK6						CACNA1I	CNGB3		MAML3		EPHB6	CENPN				SETD1A			FAM133A	CUL7
				PRPF40A						HELZ		MMP15					NKAPL						DOCK7						CACNA2D1	CNTN2		MAP1S		ERF	CEP131				SETD1B			FAM133B	CXCL6
				PTGDR2						HOXD4		MPPED2					NOL6						DOCK8						CACNG2	CNTNAP3		MAP4		ESPL1	CEP250				SH3RF3			FAM189B	DAB2IP
				PWWP2B						HOXD9		MRO					NPAS3						DUSP7						CACNG8	CNTNAP3B		MAP4K5		ESYT2	CEP350				SHB			FAM192A	DACT2
				QRICH2						HR		MSLN					NRCAM						DYNC1LI1						CAMTA1	COL6A2		MATR3		EVI5	CFAP100				SHE			FAM193B	DBP
				RALGAPA1						HRH4		MUS81					NSUN7						E2F4						CAMTA2	COL6A6		MIDN		EVI5L	CGN				SLC25A10			FAM227B	DCAF10
				RASSF8						HSPA1A		MYLK					PARP2						EAF2						CAPN15	COL7A1		MLH3		FAM65A	CHFR				SNAPC4			FAXC	DCLK1
				RBBP6						HSPA1B		MYO5A					PAWR						EBF1						CARMIL2	COL20A1		MLLT1		FAM90A1	CHIA				SOCS7			FBXL19	DCST2
				RBM26						HSPA2		MYO7A					PAX1						EDC4						CASC5	CPAMD8		MRM3		FAM90A2P	CIC				SOX4			FBXW7	DDIT4
				RBM27						HSPA6		MYO16					PCBP4						EFCAB3						CASP8	CPEB2		MROH6		FAM90A5P	CIPC				SPEG			FCHO2	DDX11
				RBM39						HSPA7		MYOF					PCLO						EFNA2						CASS4	CPNE5		MRPL10		FAM90A7P	CITED2				SRRM2			FGFR3	DDX11L8
				RFXAP						HSPA8		NADSYN1					PDE3A						EGR1						CC2D1A	CPSF1		MSL1		FAM90A8P	CIZ1				SYN2			FIP1L1	DDX12P
				RGL3						HSPB7		NAPRT					PDE4A						ELK1						CCDC14	CRB1		MUC6		FAM90A9P	CLASP1				SYNE1			FLG	DENND2A
				RGS7BP						HSPG2		NCOR2					PDE4B						ELP3						CCDC57	CREBZF		MUC12		FAM90A10P	CLPX				TCEB3			FLT3	DENND4B
				RNF157						ICA1L		NDFIP1					PDE4C						EMD						CCDC83	CRIPT		MYBBP1A		FAM90A12P	CMYA5				TCERG1			FOCAD	DISC1
				RNPS1						ICE1		NDUFA9					PDE4D						EML3						CCDC84	CROCC2		MYO16		FAM90A13P	CNGA1				TLE1			FOXC1	DLG5
				ROR1						ICK		NFIA					PEG10						EPHB6						CCDC85A	CRY2		MYOM1		FAM90A14P	CNGA2				TMEM40			FRY	DLX2
				RPS6						IFNAR2		NOA1					PFDN2						EPS15L1						CCDC88A	CSGALNACT2		NAXD		FAM90A15P	CNGA3				TNFRSF6B			FRYL	DLX6
				RPS6KA2						IGFBP7		NOTCH2					PHKA2						ERF						CCDC88B	CSMD1		NCAPD2		FAM90A16P	CNOT1				TNRC18			GABRQ	DMWD
				RPS6KA4						IGLV3-16		NUP153					PHRF1						FAM76B						CCDC91	CSMD2		NCOA6		FAM90A18P	CNTROB				TPRXL			GLCCI1	DMXL1
				RSBN1						IL6		NUP210L					PITPNM1						FAM83D						CCDC102B	CSRP2		NFRKB		FAM90A20P	COL5A3				VASH2			GLTSCR1	DOC2B
				RSRC1						IL9R		NUSAP1					PLA2G6						FAM104A						CCDC113	CTNNAL1		NFX1		FAM90A22P	COL8A2				VPS37A			GOLGA5	DOCK1
				RSRC2						IMPDH2		OGFOD3					PLEKHF1						FAM133A						CCDC120	CTTNBP2		NGF		FAM90A23P	COL18A1				WBP1			GOLGA7B	DOK2
				RSRP1						IRF2BPL		OR2B6					PLEKHH2						FAM133B						CCDC146	CUEDC1		NINL		FAM90A24P	COL20A1				XPO4			GORASP2	DOPEY2
				RYBP						ITGB4		OR5B17					PNN						FAM188B						CCDC168	CXCL13		NOL8		FAM90A26	COL28A1				YEATS2			GPATCH1	DOT1L
				SAMD11						ITPR2		OR6A2					PODNL1						FAM193B						CCDC171	CYFIP1		NOTO		FAM133A	COLCA2				ZBTB3			GPATCH3	DPM1
				SCAF1						JMY		OR7D4					POLK						FAM195B						CCDC187	CYLC1		NRBP1		FAM133B	COPG2				ZBTB4			GPC6	DYSF
				SCAF4						KANK2		OR7G3					POLQ						FAM227B						CCNB3	CYP2W1		NTAN1		FAM189B	COPS6				ZBTB7B			GPR156	E2F1
				SCAF8						KCNT1		OR8K1					POLR3B						FAT1						CCNL2	DAAM1		NUDT16		FAM193B	CPD				ZCCHC10			GREB1	E2F2
				SCAF11						KDM2B		OR10A7					POLR3D						FBXO40						CD109	DACH1		NUMB		FAM200A	CPXM1				ZCCHC11			GTF2F1	E2F4
				SETBP1						KIAA0232		OR10K1					PP2672						FCGBP						CDC25B	DALRD3		NUMBL		FAM200B	CRTC2				ZFP36L2			GTF2IRD1	EFNB2
				SETD5						KIAA1109		PANX1					PPARGC1B						FCHO2						CDC42BPG	DBP		NYX		FAM227B	CSF1				ZNF703			HDGFRP2	EGR4
				SFSWAP						KIAA1462		PARP15					PPP1R15A						FGD5						CDC42EP2	DCAF6		OSBPL6		FARSA	CTIF							HEATR3	EIF3F
				SHANK2						KIAA1549		PCDH15					PPP1R16B						FHOD3						CDC42EP4	DCDC2B		OTOG		FCHO2	CTTNBP2NL							HECW1	EIF4G1
				SIX5						KIDINS220		PCDH19					PRKAG2						FNIP2						CDCA3	DCLK1		PANK2		FGFR1	CXXC4							HEG1	ELFN1
				SLC27A6						KIF3B		PCLO					PRPF4B						FOS						CDH3	DCTN1		PASD1		FGFR2	CXXC5							HELB	EMILIN1
				SNRNP27						KLC2		PCMT1					PRTG						FOXF2						CDH9	DDX31		PCNX3		FHOD3	DACH1							HELT	EMSY
				SNRNP70						KLHL40		PEF1					PTH2R						FOXN3						CDH10	DEFB116		PDHX		FIGF	DACT3							HERC2	ENPEP
				SON						KMT2C		PES1					R3HCC1						FRMPD2						CDK12	DENND1B		PGA3		FNIP1	DBNDD2							HERC2P3	EP400
				SOX4						KSR1		PHOSPHO1					RBM12						FRMPD2B						CDK13	DENND2A		PGA4		FNIP2	DCAF10							HIF1A	EPB41L1
				SP1						LAMA4		PIEZO1					RBM15B						FXR2						CDKL2	DENND4A		PGA5		FOXD1	DCAF11							HIPK2	EPN1
				SPAG9						LGR5		PIK3C2A					RECQL5						FYCO1						CDKN2AIP	DENND6A		PHF20		FRMD4A	DDHD1							HLX	EPSTI1
				SPEN						LRP1B		PIP5KL1					RNF6						GALR1						CDSN	DET1		PHLPP1		FRMPD3	DDI2							HOXA11	ESPN
				SREK1						MACF1		PITPNM3					RNPS1						GAPVD1						CELSR3	DIS3L2		PIAS4		FRYL	DDX51							HP1BP3	ETV1
				SRRM1						MAGEA10		PKN1					RPRD1A						GAREM2						CENPF	DLGAP1		PLA2G4A		FSIP1	DENND3							HRH3	EVI5
				SRRM2						MAGEB2		PKN2					RPS6						GAS2L1						CENPN	DMXL1		PMS2P1		GCN1	DGKD							HSPB7	EVL
				SRRM4						MAGEB4		PLEKHG1					RPS6KA2						GAS8-AS1						CEP57L1	DNAH5		POMGNT2		GIPR	DIAPH1							IFT46	EXD3
				SRSF1						MAGEC1		POLR1A					RTCA						GATA6						CEP72	DNAJC1		POU2F2		GLI1	DIP2A							IFT80	F8
				SRSF2						MAP3K1		POSTN					S100A5						GATAD2B						CEP135	DNMT1		PRDM10		GLTSCR1	DIP2B							IGLV5-37	FAM47A
				SRSF4						MAP3K2		POU2AF1					SAP130						GDF6						CEP295	DOT1L		PROB1		GOLGA7B	DISP3							IL16	FAM47B
				SRSF5						MAP4K2		PPM1E					SETD2						GJA4						CEP350	DPP6		PRSS8		GOLGB1	DLG1							IMUP	FAM47C
				SRSF6						MAPKBP1		PPM1F					SGK223						GK						CERS5	DRP2		PRSS56		GPBP1L1	DLG5							ING3	FAM53A
				SRSF7						MEGF9		PPP1R3A					SH2D6						GK3P						CFAP46	DSP		PSME4		GPR27	DMXL2							INO80	FAM101A
				SRSF11						MENT		PRRC2B					SH3BP1						GLCCI1						CFAP97	DTX2		PSPH		GPR37L1	DNAH10							INPP5J	FAM110C
				SRSF12						METTL18		PRRX2					SHROOM2						GLI1						CFL2	DYSF		PUM2		GPR87	DNAJC14							INSM2	FAM114A1
				ST5						MEX3B		PRSS33					SLC22A18AS						GLIS3						CHAT	E4F1		RAB3GAP1		GTF2E2	DNAJC21							IRF2BPL	FAM117A
				SUN2						MFSD2A		PRSS41					SNX11						GLTSCR1						CHD1	EDC3		RAB11FIP1		GTF2IRD1	DRP2							IWS1	FAM117B
				SVIL						MICALCL		PSMB7					SOWAHB						GPATCH2L						CHD1L	EEF1D		RABEP2		HAUS7	DSCAML1							JMJD6	FAM122B
				TET1						MICALL2		PTPN7					SOX15						GPR50						CHD6	EFHD2		RAPGEF1		HCN4	DSP							KANK1	FAM134C
				TET3						MLH1		PTPN11					SP6						GPS1						CHD7	EFNB1		RB1CC1		HDC	DVL1							KANK3	FAM150A
				TEX22						MLLT3		PYGL					SPDYE1						GREB1L						CHD8	EGR1		RBBP8NL		HDGFRP2	DVL3							KCNMA1	FAM160A2
				THRAP3						MON2		R3HDM1					SPDYE2						GTF2IRD1						CHD9	ELMO3		REPS2		HECTD1	DYRK1A							KCTD16	FAM178B
				TIAM2						MPRIP		RABEP2					SPDYE2B						HADH						CHERP	EMD		RFX8		HEG1	E4F1							KDM4B	FAM217B
				TIPARP						MS4A1		RASAL1					SPDYE3						hCG_1984214						CHPT1	EP300		RGMB		HERC1	ECM29							KDM4C	FBXO10
				TJAP1						MSL3P1		RBM4B					SPDYE5						HCK						CHRNA9	EP400		RGPD1		HERC2	EEFSEC							KIAA0922	FBXO41
				TMEM44						MTMR1		RC3H2					SPDYE6						HDAC1						CHST12	EPB41L1		RGPD2		HIRIP3	EGLN2							KIAA1462	FBXO42
				TMEM237						MUC3A		RIF1					SPDYE7P						HDAC7						CIITA	EPB41L3		RGPD3		HIVEP1	EHBP1L1							KIAA1468	FMNL1
				TOPORS						MUC3B		RNF128					SPDYE16						HDAC9						CIT	EPB41L4A		RGPD4		HIVEP3	EIF2AK3							KIAA1522	FOXB1
				TRA2A						MUC5AC		RNF180					SQSTM1						HDGFRP2						CKAP2L	EPHA8		RGPD5		HOOK3	EIF3C							KIDINS220	FOXC1
				TRA2B						MUC6		RNF213					SRRM1						HECTD4						CLASP1	EPS8		RGPD8		HOXD4	EIF3CL							KIF21A	FOXD1
				TRIP12						MUC12		ROBO3					SRRM2						HECW1						CLASP2	EPX		RGS16		HSD17B8	EIF4A3							KIF21B	FOXO3
				TTC14						MUC16		RPRD1A					SRRM3						HEG1						CLASRP	ERMAP		RNF126		HSF2	EIF4B							KLF6	FOXS1
				TTLL5						MUC17		RUSC1					SRRM4						HELZ						CLEC5A	ERVS71-1		RNF225		HSPB7	EIF4ENIF1							KLF12	FRMPD3
				TTN						MUC19		SAV1					SRRM5						HIPK1						CLIP1	ESCO1		RPL17-C18orf32		IGF1R	EMSY							KLHL1	FUT4
				VAV2						MUC21		SHANK1					SRSF2						HIRIP3						CLSTN1	EVL		RPLP0		IL9R	ENDOG							KMT2A	FYCO1
				VWA5B1						MYO9B		SHANK2					SRSF8						HOXD4						CLSTN2	EXD3		RPRD2		ILKAP	EOMES							KMT2B	FYTTD1
				WDR60						MYO18A		SIX1					SRSF11						HOXD13						CLTCL1	FAM21C		RPS19		ING3	EPB41							KMT5B	FZD2
				YAF2						N4BP3		SLC5A7					SUCO						HRH4						CLUAP1	FAM53A		RTF1		ING4	EPB41L4B							KRI1	FZR1
				ZC3H18						NAP1L3		SLC6A16					SVIL						HRNR						CMTM8	FAM57A		RTKN		INPP5D	EPHA2							KRT19	GAK
				ZFC3H1						NAV3		SLC14A2					SYCP3						HSPB7						CNTN6	FAM71E2		RTN4R		INSM2	EPHA5							LMTK3	GAS2
				ZFP91						NBEA		SLC15A3					TAF1C						HTR2C						CNTROB	FAM83A		RUNDC1		IQCJ-SCHIP1	EPHB4							LOXHD1	GAS2L2
				ZFP91-CNTF						NCOA3		SLC19A1					TCOF1						HTT						COL12A1	FAM133A		SALL3		IRF9	EPN2							LRRC43	GBF1
				ZGRF1						NDST4		SLC22A18					TCP11L2						IGFL2						COL17A1	FAM188B		SAMD1		IRS1	EPPK1							LURAP1L	GHRHR
				ZNF318						NEK10		SLC24A3					TENM2						IGHV3-21						COL18A1	FAM193A		SARDH		IRS2	EPS15							LYST	GIGYF1
				ZNF407						NFE2L1		SLC25A42					THRAP3						IGSF22						COL20A1	FAM200A		SATB1		ITGB1BP1	ERBB2							LZTS2	GLI4
				ZRANB2						NFE2L2		SLC26A5					THSD7A						IL9R						COL28A1	FBXO40		SATB2		ITPKB	ERCC3							MADD	GLIS1
				ZRSR2						NFIA		SLC36A4					TICRR						ING3						CORO7	FBXW9		SCAF8		JARID2	ERV3-1							MAGEA3	GLIS2
										NHSL1		SLC47A2					TMEM132B						INSM2						CPNE7	FCGBP		SDHA		JMJD6	ESYT3							MAGEA6	GMEB2
										NKTR		SLCO4A1					TMEM132D						INTS6L						CPNE9	FEN1		SERGEF		JPH1	ETAA1							MAGEA10	GOLGA3
										NLRP2		SMARCA4					TMEM132E						INTU						CPVL	FGFR1		SF3B1		KCNAB1	EVI2B							MAGEA12	GON4L
										NLRP7		SNX18					TMPRSS13						IRF9						CRISPLD1	FGFR2		SFI1		KCNAB2	EXD2							MAGEC3	GPR98
										NPAP1		SRD5A2					TSPYL2						IRS1						CROCC	FGFR3		SKOR2		KCNH4	EXOC8							MAMDC2	GPR179
										NRG2		SSR2					TTC14						IRS2						CRYBG3	FGFR4		SLC7A3		KCNMA1	FAAH							MAP1A	GRB10
										NRROS		STARD13					TXNRD3						ITGAD						CRYL1	FHOD3		SLC9A7		KDM5B	FAM3A							MAP3K10	GRHL3
										NSD1		STAT6					U2SURP						ITGB1BP1						CRYZ	FLNA		SLC9A8		KIAA0430	FAM65A							MAPK8IP2	GRID2IP
										NUP153		SYNM					UBTFL1						JADE1						CSPP1	FNDC1		SLC12A9		KIAA1462	FAM86B2							MARK3	GRIK4
										NUP214		SYT8					WDHD1						JADE3						CSRNP1	FNDC7		SLC25A24		KIAA1522	FAM86C2P							MBOAT2	GRIK5
										OR51F2		TCF3					XDH						JMJD6						CSTF1	FOCAD		SLC25A33		KIF1A	FAM117B							MBTD1	GSG2
										OSBPL6		TCF4					ZC3H3						KALRN						CTDP1	FOXI3		SLC39A3		KIF3B	FAM124A							MBTPS2	GTF3A
										OTOF		TCF12					ZC3H11A						KANSL1L						CTSA	FREM2		SLC39A4		KIF7	FAM171A2							MCM2	H1FX
										PAPD7		THSD1					ZC3H18						KAT6A						CUL4B	FRMPD3		SMC5		KIF13B	FAM174B							MED26	HCN2
										PAX8		THSD4					ZFP91						KAT6B						CWC25	FRY		SNTA1		KIF17	FAM177A1							MEPE	HCN4
										PCBP2		THSD7A					ZFP91-CNTF						KBTBD6						CX3CR1	FYTTD1		SORL1		KIF22	FAM179B							MEX3A	HEATR6
										PCDH11X		TMEM131					ZMYND11						KBTBD7						CXCL13	GABRA6		SOWAHB		KLF4	FAM209A							MEX3B	HERC2
										PCDH11Y		TMEM209					ZNF212						KCNC3						CXCL16	GATA2		SPATA16		KLF12	FAM209B							MGARP	HERC2P3
										PCNP		TMEM230					ZNF318						KCNC4						CXorf66	GATAD1		SPECC1L		KLHL1	FAM222A							MICAL1	HHIPL1
										PCOLCE		TMPRSS11F					ZNF395						KCNH8						CXorf67	GBE1		SPECC1L-ADORA2A		KMT2A	FAS							MLLT1	HIVEP2
										PDLIM3		TP63					ZRANB2						KCNMA1						CYB561D1	GEMIN4		SPEF2		KNSTRN	FAT3							MLLT3	HOXB2
										PHF11		TPD52L3					ZSCAN29						KCNS1						CYP11B2	GEMIN5		SPEG		KREMEN2	FAT4							MLLT4	HOXC4
										PHLPP2		TPRN											KDM4C						DACH2	GGT6		SPOCD1		LAMB1	FAXC							MLLT6	HR
										PIAS1		TPST1											KDM6B						DCAF5	GJD3		SRCAP		LEMD2	FBXL7							MPHOSPH9	HS3ST4
										PIK3R1		TPST2											KIAA0226L						DCP1B	GLI2		SREBF1		LGR5	FGF5							MPRIP	ICE1
										PKD1		TRAPPC4											KIAA0232						DCTN1	GLI3		SRP54		LOC285556	FILIP1							MSL3P1	IER5
										PLA2G4D		TRIOBP											KIAA1109						DDB1	GLYCTK		SSC5D		LOXL1	FLG							MTERF4	IER5L
										PLEC		TTN											KIAA1462						DDB2	GMPPA		ST8SIA6		LRIG1	FLT3LG							MTSS1L	IFFO1
										PLEKHG5		UBXN10											KIAA1522						DDN	GMPR		STAT3		LSP1	FN1							MUC5B	IGDCC4
										PLEKHH1		UGGT2											KIF18A						DDX41	GNL3		STK39		LUZP1	FNBP4							MUC12	IGFBP6
										PLIN3		USP32											KIF19						DDX58	GOLGA3		STRBP		LYSMD2	FNDC1							N4BP3	INPP5J
										PLXDC1		VWA8											KIF23						DDX60L	GOLGA8A		STRC		LZTS2	FOXC1							NAF1	INSM2
										PNN		VWF											KIF26A						DENND2A	GOLGA8IP		STRCP1		LZTS3	FOXI1							NAP1L3	IQSEC1
										PODXL		WBP2NL											KIF26B						DENND4A	GOLGA8M		SYN1		MACC1	FOXK1							NAV1	IRS1
										POU2F1		WDR17											KIR2DL5A						DIEXF	GOLGB1		SYN3		MADD	FOXK2							NAV2	IRS2
										PPARA		WHAMMP3											KIR2DL5B						DIP2A	GPATCH1		TAF4		MAGI2	FOXO3							NAV3	IRS4
										PPFIA4		XG											KLF4						DIP2B	GPD2		TATDN2		MAP2	FOXP2							NCAPD2	IRX3
										PRDM2		ZDHHC8											KLF12						DIS3	GPR162		THPO		MAP3K4	FRMD4B							NCBP1	ISL2
										PRF1		ZFHX2											KLHL1						DLC1	GPR173		TLN1		MAP3K6	FRMD6							NCL	JADE2
										PRG4		ZFHX3											KMT2A						DLG5	GPRIN3		TM7SF2		MAP3K7	FRY							NCOR1	JMY
										PRRC1		ZFHX4											KRT1						DMAP1	GPSM1		TMEM131		MAPRE2	FRYL							NEDD4	JPH4
										PRSS56		ZMIZ1											KRT14						DMD	GTF2H1		TMEM132E		2016-03-09	GAB3							NFE2L1	KANK2
										PTGER1		ZNF219											KRT16						DMP1	GTF3C5		TMEM158		2016-03-10	GABPB2							NFKBIB	KANK4
										PTPRZ1		ZNF469											KRT71						DMRTA1	H1F0		TMEM219		MAST2	GALNT3							NFRKB	KANSL3
										QSER1		ZNF512											KRT74						DNAH1	HAP1		TMEM266		MAST4	GATA4							NGRN	KAT2A
										RACGAP1		ZNF618											KRT76						DNAH5	HCFC1		TMX2		MAT1A	GCM2							NHSL1	KBTBD11
										RAP1GAP		ZNF674											KRT77						DNTT	HECTD1		TMX2-CTNND1		MAT2A	GCN1							NIPBL	KCNA3
										RAPGEF2		ZNF728											KRTAP10-1						DNTTIP2	HECTD4		TNIP1		MBTD1	GDF7							NKAP	KCNAB2
										RBM15		ZNF865											KRTAP10-2						DOC2A	HELB		TNKS1BP1		MBTPS2	GIPC3							NKTR	KCNC2
										RBPJL		ZNFX1											KRTAP10-3						DOCK1	HELQ		TNRC18		MCTP1	GIPR							NKX6-1	KCNC3
										RIMS1		ZP3											KRTAP10-4						DOCK4	HERC1		TOM1		MECP2	GJC2							NOL10	KCTD15
										RLIM		ZSWIM6											KRTAP10-5						DOCK6	HGF		TPBGL		MED19	GJD3							NOLC1	KDM4D
										RNF126													KRTAP10-6						DOK7	HINT3		TPR		MED26	GLB1L3							NOP2	KDM6B
										RNF157													KRTAP10-7						DOPEY1	HIPK1		TRIM64C		METTL24	GLCCI1							NPAS1	KIAA0895L
										RNPS1													KRTAP10-8						DPH2	HIST1H1A		TRIO		MEX3A	GLI3							NPAS3	KIAA1671
										ROBO1													KRTAP10-9						DSEL	HIST1H1B		TRRAP		MEX3B	GLP1R							NPHP1	KIF12
										RSBN1													KRTAP10-10						DSP	HIST1H1C		TTC39C		MEX3C	GLTSCR1							NR1D1	KIF21A
										RSPH4A													KRTAP10-11						DSPP	HIST1H1E		TYRO3		MFAP3	GMCL1							NRG2	KIFC2
										RTN2													KRTAP10-12						DUPD1	HIVEP3		UBN1		MFAP3L	GMCL1P1							NRG3	KLF4
										RYBP													LAMA5						E2F4	HJURP		UBR5		MIER1	GNPAT							NUFIP2	KLF6
										SATB2													LGR4						EAF2	HLA-DQA1		UBTFL1		MLLT3	GOLGA4							OBSCN	KLF16
										SBF1													LINC00467						EBF1	HLA-DQA2		UBTFL6		MLLT6	GP6							OC90	KLHL1
										SCN5A													LLGL2						EBF2	HLA-DRB4		UHRF1BP1L		MPRIP	GPAA1							OLIG1	KMT2A
										SCN7A													LMF2						EBF3	HMGXB4		UNC80		MRC1	GPATCH8							OLIG2	KMT2B
										SCRIB													LMO7						ECM29	HMHA1		USP49		MRE11A	GPR158							OTX1	KMT2D
										SETD1A													LMTK3						EFCAB9	HNF4G		VGLL2		MSH6	GRIP1							OXSR1	KNDC1
										SETDB1													LNPEP						EFCAB14	HORMAD1		VPS13B		MTMR7	GRPR							P2RX2	KRBA1
										SH2B1													LOC285556						EFS	HOXA3		VPS45		MTSS1L	GSG2							PAN3	KRT35
										SHANK1													LOC102723897						EGR1	HOXB3		WAC		MUC4	GSK3A							PAPD7	KRTAP4-16
										SLC22A14													LRP1B						EHMT1	HR		WIPF1		MUC16	GTF3C2							PCDH11X	KSR1
										SLC25A3													LRP5						EID3	HRH3		WRNIP1		MYH7B	HADH							PCDH11Y	KSR2
										SLC35C2													LRP6						EIF2AK1	HUWE1		WWC1		MYH15	HCFC1							PDE4D	LAMA2
										SLCO4A1													LRRC4						EIF2AK3	IBA57		WWC2		MYO9A	HDAC1							PDZD2	LAMP1
										SMC4													LRRC16A						EIF4ENIF1	IGFLR1		YEATS2		MYO18A	HDAC2							PDZD9	LAMP5
										SMG1													LURAP1L						EIF4G1	IGHV2OR16-5		YLPM1		MYRIP	HECTD1							PHAX	LBR
										SNAPC4													LUZP1						EIF4G3	IGKV1-16		YTHDF2		NAF1	HECTD4							PHF2	LCORL
										SNX30													LZTS2						ELF1	IGLV2-8		ZBTB21		NAP1L3	HEG1							PHF14	LHX8
										SORBS1													MAGEA10						EML3	IGLV2-14		ZC3H4		NAV3	HES1							PHF20L1	LIG3
										SPATC1													MAGEB4						EMSY	IGLV2-18		ZNF319		NBEA	HES3							PHLPP2	LIPE
										SPECC1L													MAGEB6						EN2	IGLV2-33		ZNF770		NCBP3	HIF1A							PLEKHG3	LMLN
										SPECC1L-ADORA2A													MAGEB6P1						ENPP4	IGLV4-60		ZNF827		NCKAP5L	HIPK2							PLEKHH2	LMOD2
										SPEN													MAGEC1						EP400	IGLV4-69		ZSCAN10		NEK10	HIRIP3							PNN	LNP
										SPIRE1													MAP3K7						EPB41L2	IKZF5		ZSWIM6		NFE2L1	HLA-DPB1							POU4F2	LPA
										SPN													MAP3K13						EPHA6	IL3RA				NHS	HLX							POU6F2	LRFN1
										SPRED3													MAPK8						EPHB6	IL17RD				NHSL1	HMGCL							PPIG	LRFN3
										SRCAP													MAPK8IP1						EPPK1	INF2				NINL	HMGXB3							PPP1R12A	LRP2
										SREBF1													MAPKBP1						EPS15	ING1				NKTR	HMMR							PPP1R12B	LRRC16A
										SRRM2													2016-03-11						ERBB4	INTS12				NKX6-1	HNF1A							PPP1R15A	LRRC37A2
										STIL													MARK1						ERCC6-PGBD3	IP6K2				NLRC5	HNRNPD							PPP1R26	LRRC37A3
										STXBP5L													MAST2						ERICH6B	IP6K3				NLRP3	HNRNPUL1							PPP1R37	LRRK1
										SYTL1													MAST4						ERMP1	IRS1				NOL10	HOXA11							PPP6R3	LSR
										TANC1													MBD5						ERN1	ITPKB				NOLC1	HOXB3							PPRC1	LTBP4
										TAS2R16													MBTPS2						ESCO1	JPH3				NPAP1	HOXC6							PRDM2	LURAP1
										TBC1D8													MED1						ETFA	KANSL1L				NPAS1	HOXC13							PRDM4	MADCAM1
										TBC1D12													MED13L						ETV3	KAT2A				NPAS3	HPS4							PRDM6	MAGEC3
										TBX18													MED15						EVI5L	KCNH3				NR1D1	HSD17B4							PRG4	MAP1B
										TECPR2													MEGF10						EWSR1	KCNJ13				NRG2	HUWE1							PRICKLE3	MAP1S
										TGS1													MEX3A						EXOC3	KDM1A				NRG3	ICAM4							PROCA1	MAP3K10
										THPO													MEX3B						EXPH5	KDM3A				NRSN2	ICK							PRR13	MAP3K11
										TIAM1													MGAM						EYA2	KDM5C				NUF2	IFFO1							PSD2	MAP7D1
										TIGD1													MICALCL						F5	KDR				NUP188	IFT74							PTCD3	MAPT
										TJP3													MICALL1						FADD	KHNYN				OLIG2	IGDCC4							PTPRN2	MARCO
										TLE2													MICU2						FAM13B	KIAA0100				OPRD1	IGHE							RAB33B	MAST1
										TMEM94													MIDN						FAM20C	KIAA0586				OPRK1	IGHMBP2							RAI1	MAST2
										TMEM116													MITF						FAM46B	KIAA0825				OTX1	IGLJ2							RALBP1	MAST3
										TMEM129													MLLT1						FAM83D	KIAA1109				OVCH2	IGLV1-51							RANBP2	MBD6
										TMEM132E													MLLT3						FAM90A1	KIAA1462				PAPD7	IGLV3-10							RANBP10	MBL2
										TNFAIP1													MLLT6						FAM90A2P	KIAA1683				PCBP4	IGLV4-60							RAPGEF6	MCM4
										TNRC18													MPRIP						FAM90A5P	KIAA2022				PCIF1	IL1RAPL1							RBBP6	MED13L
										TOR4A													MRI						FAM90A7P	KIAA2026				PDE4A	ING3							RBM28	MFSD7
										TP63													MRPS17						FAM90A8P	KIF3B				PEX12	INTS8							RD3L	MFSD12
										TPRXL													MSH4						FAM90A9P	KIF7				PGAP1	IQSEC2							REV3L	MGA
										TRIM24													MSH5						FAM90A10P	KIF14				PHC1	IRF2BP1							REXO1	MICAL2
										TRPC1													MTMR14						FAM90A12P	KIF16B				PHIP	IRS1							RFWD3	MICAL3
										TRPC6													MTSS1L						FAM90A13P	KIF20B				PHLPP1	IRX3							RFX8	MICALL1
										TRPM7													MTUS1						FAM90A14P	KIF21B				PHLPP2	ISLR							RLIM	MICALL2
										TSHR													MTUS2						FAM90A15P	KIF26B				PITPNM2	JUNB							RNF19B	MIDN
										TSHZ3													MUC6						FAM90A16P	KLF2				PLEKHA4	KANSL3							RNF20	MLLT6
										TTC12													MUC16						FAM90A18P	KLF3				PLEKHN1	KBTBD6							RNF111	MLLT10
										UBAP2													MUSK						FAM90A20P	KLF12				PNN	KBTBD7							RNF126	MLXIP
										UBL7													MYCBP2						FAM90A22P	KLF16				POLK	KDM1A							RNPS1	MLXIPL
										UBQLN3													MYO18A						FAM90A23P	KLHL29				POLN	KDM6B							RPAP2	MMP15
										UBQLN4													MYRF						FAM90A24P	KMT2A				POU2AF1	KIAA0141							RPH3AL	MMP21
										UBR5													MYT1						FAM90A26	KMT2C				POU2F1	KIAA0232							RTF1	MMP23A
										UGT2B15													MYT1L						FAM122B	KRBA1				POU4F2	KIAA0355							SALL1	MNT
										USF3													NAF1						FAM134A	KRT19				POU6F2	KIAA0922							SALL2	MORC2
										USH2A													NAMPT						FAM161A	KRT36				PPIG	KIAA1456							SCN1A	MPRIP
										USP24													NANOS1						FAM172A	LAMA4				PPP1R12B	KIAA1549L							SCN4A	MRC2
										VAX2													NAP1L3						FAM193B	LARS				PPRC1	KIAA1614							SDAD1	MTCL1
										VEZF1													NAV2						FAM198A	LAS1L				PRAMEF1	KIAA1804							SDK1	MTFR2
										VILL													NBEA						FAM208B	LCN6				PRAMEF13	KIAA2026							SENP6	MTRR
										VPREB3													NCKAP5						FAM217B	LCORL				PRAMEF14	KIF1B							SERTAD4	MUC2
										VSIG2													NCKAP5L						FAM219B	LGR5				PRDM2	KIF13A							SETD1A	MUC4
										WAC													NCOR2						FAM220A	LHX2				PRG4	KIF24							SETD1B	MUC16
										WBSCR27													NEK10						FAM227A	LHX6				PRICKLE1	KIF28P							SETDB1	MYBPC3
										WIZ													NEUROG2						FANCA	LIAT1				PRICKLE3	KLHDC7B							SGCZ	MYC
										WNT11													NFATC3						FANCI	LIN54				PRKAA1	KLHL26							SH2B2	MYO15A
										WWC1													NFE2L1						FANCM	LOC102724428				PRR13	KLRG2							SH3PXD2A	MYO16
										WWC2													NFIL3						FASTKD1	LOC105369274				PRRC2C	KMT2A							SHE	MYPOP
										WWC3													NHSL1						FAT3	LPCAT3				PTGER1	KMT2C							SHQ1	NACA
										YAE1D1													NKTR						FBXO9	LRP5				PTK2	KMT2D							SIPA1L1	NAF1
										ZC3H14													NKX6-1						FBXO40	LRP6				PTPRZ1	KRBA1							SIRT1	NAV1
										ZDHHC22													NLRP12						FBXO41	LRRC31				QPCT	KRT19							SIRT2	NBEAL2
										ZDHHC23													NOLC1						FCHO1	LRRC32				RAI1	KRT77							SKIDA1	NCCRP1
										ZFHX3													NPAS1						FEM1A	LTN1				RALGDS	LCA5							SLC9A5	NCOA3
										ZFHX4													NPR2						FEZ2	LUZP4				RALGPS1	LCOR							SLCO2A1	NCOR2
										ZFYVE26													NPY6R						FGD1	MAB21L3				RALGPS2	LINC00467							SLX4	NCR3LG1
										ZMYND8													NR1D1						FGD3	MACF1				RANBP10	LIPE							SMAP	NDEL1
										ZNF407													NR3C1						FGD6	MAGEA2				RASGRP2	LMNTD1							SMTNL2	NEK4
										ZNF507													NR4A3						FHOD3	MAP1A				RASGRP3	LOC285556							SNAPC3	NEURL1B
										ZNF704													NRG2						FLG	MAP3K9				RBM15B	LOC102724428							SNAPC4	NFATC3
										ZNF767P													NRG3						FLNC	MAP3K10				RBM19	LRFN2							SNX1	NFATC4
										ZNF839													NUFIP2						FN1	MAPK7				RBM44	LRFN5							SOCS7	NFKB2
																							NUP153						FNDC1	MAPRE2				RCE1	LRIF1							SOX4	NFRKB
																							OBSCN						FNIP2	MARK2				RELB	LRRC37A							SOX8	NKX1-2
																							OFD1						FOS	MAST2				REM2	LRRC37A2							SOX11	NKX6-1
																							OLIG1						FOXP2	MAST3				RFXAP	LRRC37A3							SP4	NR4A1
																							OR2T4						FRAS1	MAST4				RGCC	LRRC47							SPAG8	NR4A3
																							OR8G1						FREM2	MBOAT2				RGS12	LRRFIP1							SPANXN2	NRG1
																							OR51A2						FREM3	MC1R				RHOBTB2	LSM14A							SPANXN3	NSD1
																							OR51A4						FRMD4A	MCC				RINT1	LTBP2							SPEN	NUP214
																							OR52K1						FRY	MCHR1				RLIM	LY6G6F							SPIRE1	NUTM1
																							OSBPL9						FRYL	MCM4				RNF126	LY9							SRL	NUTM2F
																							OSBPL10						FSHB	MCM5				RNF157	LZTS2							SRRM2	NUTM2G
																							OTOG						FSIP2	MCM7				RNPS1	MAGEB10							ST5	OGFR
																							OVCH1						FUS	MCM9				ROBO4	MAMLD1							STON2	OTOG
																							PACS1						FZR1	MCM10				RPA1	MANSC1							SUDS3	OXR1
																							PALLD						G2E3	MCTP2				RPRD2	MAP1A							SUPT3H	P2RY2
																							PAPD7						GAB3	MECP2				RPS6KA2	MAP3K1							SUPT5H	PACS2
																							PARP8						GABRR1	MED1				RSRC1	MAP3K7							SYN2	PALLD
																							PAX6						GCC1	MED13				RSRP1	MAP3K9							SYNM	PAN3
																							PCDH11X						GCFC2	MESP2				SALL1	MAP3K10							TAF1	PAPD5
																							PCDH11Y						GCN1	MEX3B				SALL2	MAP7D3							TBX3	PAPD7
																							PCDH18						GIGYF1	MFSD7				SART1	MAPK8IP3							TBX18	PARK2
																							PCDH20						GIGYF2	MFSD14A				SCAF1	2016-03-07							TCF7L1	PARVA
																							PCIF1						GLCCI1	MFSD14B				SCHIP1	MARCKS							TCOF1	PAX8
																							PCLO						GLI1	MFSD14C				SCN8A	MARK1							TENM4	PAXBP1
																							PCNX1						GLTSCR1	MGAM				SERTAD4	MAST3							TERF2	PCBP4
																							PDE12						GNPNAT1	MICALL2				SETD1A	MAST4							TEX2	PCGF6
																							PDS5A						GOLGA3	MIDN				SETD1B	MBD6							THOC5	PDCD4
																							PDZD2						GOLGA6A	MIXL1				SH2B2	MCM8							THRA	PDZD4
																							PDZD7						GOLGA6B	MKI67				SH3PXD2A	MED1							TIAM2	PER1
																							PER1						GOLGA6C	MKRN1				SH3TC2	MEOX2							TMEM40	PERM1
																							PHC3						GOLGA6D	MKRN4P				SHANK1	MEPCE							TMEM71	PHACTR3
																							PHF1						GOLGA7B	MLLT1				SHE	MESP2							TNFRSF10D	PHC1
																							PHF3						GOLGA8J	MLLT3				SHROOM3	MET							TNKS	PHF1
																							PHIP						GOLGA8K	MLLT4				SLC22A6	MGAM2							TNRC18	PHF21B
																							PHLPP1						GOLGA8M	MLLT6				SLC39A9	MIB2							TONSL	PHF23
																							PHLPP2						GOLGA8T	MLYCD				SLF2	MICALL1							TPRXL	PHLDB1
																							PHTF2						GON4L	MMS22L				SMG1	MICALL2							TRANK1	PHRF1
																							PIAS2						GPALPP1	MN1				SMG6	MIDN							TRIM44	PI4K2A
																							PIRT						GPR12	MORF4L1				SNAPC4	MINK1							TSHZ3	PIAS3
																							PITX1						GPR39	MPO				SOWAHA	MISP							TSSK1B	PIK3C3
																							PITX2						GPR98	MSH3				SOX11	MKRN4P							TTF2	PIKFYVE
																							PKD2						GPR101	MTR				SP140	MLK4							TTLL7	PKD1
																							PLCE1						GPR158	MTRR				SPATA20	MLLT6							TTLL8	PKD2
																							PLCH2						GPR176	MTTP				SPEG	MMRN1							TTN	PKMYT1
																							PLEC						GPRIN1	MTUS1				SPEN	MOGS							TXNDC2	PLEC
																							PLEKHN1						GPRIN2	MUC4				SPTBN5	MPDZ							UBE3C	PLEKHA6
																							PLXND1						GPRIN3	MUC13				SRC	MRGPRD							UBR4	PLEKHG1
																							PNN						GPSM1	MUC15				SRCAP	MRPS18B							UBTF	PLEKHN1
																							POM121						GREB1	MUC16				SREBF2	MRVI1							UHRF1BP1L	PLK5
																							POM121B						GREB1L	MUC17				SRPK2	MSRB2							UNC13D	PLPP6
																							POM121C						GRHL3	MUC19				SRRM1	MTDH							USP24	PLXNB3
																							POU4F2						GRIP1	MUC20				SRRM2	MTF1							USP31	PNPLA1
																							POU6F2						GRIP2	MUS81				SRRM4	MTMR14							UTRN	POC5
																							PPDPF						GRM1	MUT				SSR3	MTOR							VRK3	PODXL
																							PPIF						GRXCR2	MXRA5				STAC2	MTUS1							WBP4	POLL
																							PPIG						GSC	MYBPC3				STAG3	MUC2							WDR60	POLR2A
																							PPP2R2B						GTF2F1	MYH9				STK33	MUC3A							WDR76	POM121
																							PPP2R2C						GTF2I	MYH10				STOML2	MUC3B							WNK4	POU4F2
																							PPP2R2D						GTF2IRD1	MYH11				SYN2	MUC4							ZBTB4	PPFIA1
																							PPP4R1L						HDAC9	MYO5A				SYNE2	MUC5AC							ZC3H3	PPP1R14C
																							PPP4R2						HDGFRP2	MYO15A				SYT14	MUC5B							ZC3H4	PPP1R15A
																							PPRC1						HECTD4	MYOM3				SZT2	MUC13							ZCCHC10	PPP1R18
																							PRDM2						HEG1	NACA				TACC2	MUC16							ZDHHC7	PPP1R26
																							PRELP						HEPH	NACAP1				TARSL2	MUC17							ZNF416	PPP1R37
																							PRG4						HERC1	NAP1L3				TBC1D22A	MUC19							ZNF536	PPP2R3A
																							PRICKLE1						HGS	NAV2				TBCC	MUC21							ZNF550	PPP2R5B
																							PRICKLE3						HIPK1	NBAS				TCOF1	MUC22							ZNF639	PPP4R3A
																							PRKD2						HIRIP3	NCOA2				TDRD5	MUCL1							ZNF652	PRB1
																							PROSER3						HIVEP2	NDC80				TECPR1	MVB12B							ZNF653	PRB2
																							PRR13						HIVEP3	NDUFAF1				TEKT3	MXRA5							ZNF703	PRC1
																							PTPRN						HMBOX1	NEIL2				TH	MYBBP1A							ZNF865	PRCC
																							PTPRN2						HMCN2	NFATC2				THRAP3	MYO1C							ZSWIM8	PRDM2
																							PURG						HMX2	NFRKB				TIAM2	NANOS1								PRDM6
																							RAD18						HNRNPA1L2	NLRP7				TJAP1	NAV1								PRG4
																							RADIL						HNRNPU	NLRP12				TLE2	NAV2								PROSER3
																							RAI1						HOXA1	NOL4				TMEM9B	NCKAP5L								PRR5-ARHGAP8
																							RANBP2						HOXD8	NOL8				TMEM40	NCOA6								PRR7
																							RANBP10						HR	NOL12				TMEM179	NDRG2								PRR12
																							RARB						HRNR	NOM1				TMEM219	NDRG4								PRR14
																							RBM15B						HS1BP3	NOP2				TMF1	NEK9								PRR22
																							RBM26						HSD17B14	NOTCH1				TNFRSF1B	NEPRO								PRR23D1
																							RBMS2						HSFY1	NOV				TNIK	NET1								PRR23D2
																							RBSN						HSP90AA1	NPFFR2				TNK1	NETO1								PRR26
																							REPS1						HSP90AA2P	NR3C1				TNKS1BP1	NFASC								PRR30
																							REXO1						HSP90AA5P	NRK				TNRC18	NFE2L1								PRR36
																							RFX4						HSPB7	NTN5				TOPORS	NFE2L3								PRRC2A
																							RFX6						HUWE1	NUCKS1				TPPP	NFIA								PRRC2C
																							RFX7						HYDIN	NUFIP2				TPRXL	NFX1								PRSS29P
																							RGL1						IARS	NUP93				TRAPPC10	NHS								PTHLH
																							RGPD3						ICE1	NUP153				TRIL	NHSL1								PTPRC
																							RGPD4						IFT140	NUP210				TRIM24	NINL								PUF60
																							RGPD5						IGF1R	NUP214				TRIO	NIPSNAP3B								PWWP2A
																							RGPD8						IGF2BP2	NUPL2				TRPV6	NISCH								QPCTL
																							RHBDF2						IGSF9B	NYAP2				TSC1	NKAP								RAB11FIP1
																							RHOBTB2						IKZF1	NYNRIN				TSHZ3	NLRP6								RAB11FIP5
																							RITA1						IKZF2	OAS3				TTC7A	NOL4L								RAD9A
																							RLIM						IKZF3	OBSL1				TTC14	NOP9								RAD18
																							RNASE1						IL7R	ODF4				TTC34	NPLOC4								RALGAPA2
																							RNF111						IL12B	OR2H1				TTC37	NR3C1								RALGDS
																							RNF126						IL16	OR4D9				TUB	NR4A1								RAPH1
																							RNPS1						ILDR1	OR4K1				TUBGCP3	NRG3								RARB
																							ROBO1						INPP5D	OR4K3				UACA	NRL								RB1
																							ROBO2						INTS4	OR4N4				UBR4	NRP2								RBBP6
																							ROBO4						INTS7	OR5T2				UBTF	NRXN1								RCSD1
																							RP9						IPPK	OR10S1				UNC93B1	NRXN2								RELL1
																							RPAP2						IQCA1L	OTOF				URB2	NRXN3								RERE
																							RPTOR						IQCD	P2RY4				VAV2	NUFIP2								REXO1
																							RRN3						IRAK1	PALLD				VAX2	NUP54								RFWD2
																							RSRC1						IRF9	PAWR				VPS37A	NUP58								RGL2
																							RSRP1						IRS1	PBRM1				VPS37B	NUP62								RGL3
																							RTF1						IRS2	PBX4				WDFY4	NUP153								RGS12
																							RTN3						ISG15	PCDH8				WDR87	NUP210								RIMBP3
																							RUNDC3A						ISYNA1	PCDH11X				WWC2	NUP214								RIMBP3B
																							RUNX1T1						ITGA3	PCDH11Y				WWC3	OBSCN								RIMBP3C
																							RXRG						ITIH2	PCDH19				ZBTB4	OLFML2A								RIN2
																							SALL1						IYD	PCLO				ZBTB21	OLIG1								RLIM
																							SALL2						JADE3	PCNT				ZBTB42	ONECUT2								RNF217
																							SAMD11						JARID2	PCYOX1L				ZC3H3	OPRPN								RNF223
																							SAT1						JMJD4	PDE8B				ZCCHC10	OR5D16								RNFT1
																							SATB2						JMJD6	PDE11A				ZDBF2	OSBPL6								RNPS1
																							SBF1						JPH2	PDE12				ZDHHC5	OSBPL10								ROBO4
																							SCAF1						KAT6A	PDLIM4				ZFC3H1	OTUD1								RPAIN
																							SCAF8						KAT6B	PDZD9				ZFP36L2	OTUD5								RSBN1L
																							SCEL						KAT7	PDZRN3				ZMAT2	OVGP1								RTEL1
																							SCN5A						KCMF1	PEMT				ZNF318	OXA1L								RTEL1-TNFRSF6B
																							SEC14L5						KCNC1	PEX19				ZNF330	P3H3								RTN1
																							SEC16A						KCNH7	PHACTR4				ZNF503	PAN3								RUSC1
																							SEMA3E						KCNJ16	PHC3				ZNF703	PAOX								RUSC2
																							SERTAD4						KCNK5	PHF12				ZNF865	PAPD7								SAP130
																							SETD1A						KCNK7	PHF20					PCDH9								SATB2
																							SETD1B						KCNMA1	PHF21A					PCDHA9								SBF1
																							SETX						KCNU1	PHIP					PCDHA12								SCAF1
																							SGCZ						KDM1A	PIEZO1					PCDHAC1								SCARA3
																							SGSM2						KDM3B	PIEZO2					PCDHB2								SCARF2
																							SH2B1						KDM4A	PIGS					PCDHB3								SCEL
																							SH3PXD2A						KDM5A	PIK3IP1					PCDHB4								SCRIB
																							SH3TC1						KDM5B	PIK3R2					PCDHB5								SCRT2
																							SHE						KIAA0355	PIK3R4					PCDHB6								SCYL2
																							SHPRH						KIAA0408	PIK3R5					PCDHB7								SELV
																							SIMC1						KIAA0556	PIM1					PCDHB8								SEMA3B
																							SIPA1L1						KIAA0586	PIP5K1A					PCDHB9								SENP6
																							SKI						KIAA1109	PITX3					PCDHB10								SETD1B
																							SKIDA1						KIAA1462	PKN2					PCDHB11								SEZ6L2
																							SLC4A3						KIAA1522	PLCE1					PCDHB12								SGK223
																							SLC17A2						KIAA1614	PLCL2					PCDHB13								SH3BP1
																							SLC39A4						KIAA1804	PLEKHH3					PCDHB14								SH3BP2
																							SLC40A1						KIAA2022	PLIN5					PCDHB16								SHANK1
																							SLC44A4						KIDINS220	PLRG1					PCM1								SHANK3
																							SLIT3						KIF3C	PLXNA1					PCNX2								SHE
																							SMAD1						KIF7	PML					PCSK9								SIM2
																							SMAD2						KIF13A	PNMA3					PDCD6IP								SIRT2
																							SMAD3						KIF21A	PODXL					PDK2								SLC4A1AP
																							SMAD9						KIF21B	POLA1					PDZD2								SLC7A4
																							SMC5						KIF26B	POLD3					PDZD3								SLC34A1
																							SMG1						KIF27	POLG2					PER3								SLCO4A1
																							SMG8						KLF6	POU4F3					PERM1								SLFN5
																							SNAPC4						KLHL34	POU6F2					PGM2								SLX4
																							SNCAIP						KMT2A	PPARD					PHACTR2								SMAD5-AS1
																							SOCS1						KMT2C	PPFIA2					PHACTR3								SMTN
																							SOGA3						KMT2D	PPIG					PHC1								SMTNL2
																							SOX4						KRT74	PPP1R16A					PHC3								SNAI1
																							SP4						KTN1	PPP2R3B					PHF2								SNCAIP
																							SP8						LAMA2	PPP4R1L					PHLDB1								SNPH
																							SPACA3						LANCL2	PRCC					PHLDB2								SNX21
																							SPAG16						LARP6	PRDM2					PHTF1								SNX33
																							SPATA1						LARP7	PRDM12					PIGO								SOGA3
																							SPATA7						LCT	PRPF3					PIKFYVE								SORBS2
																							SPATS1						LEO1	PRRC2C					PKHD1								SORCS2
																							SPATS2						LIMCH1	PRRT4					PKIA								SOX9
																							SPEN						LINC00271	PRSS36					PKM								SOX11
																							SPHKAP						LINC00322	PRUNE2					PKN2								SP8
																							SPRED3						LINC01551	PSG8					PKN3								SPEF2
																							SPRY4						LINGO4	PTAR1					PKP2								SPEG
																							SREBF2						LMO7	PTPRZ1					PLAC4								SRCAP
																							SRGAP2						LMX1A	PXN					PLAG1								SRRM1
																							SRGAP2B						LPIN1	PZP					PLEKHG2								SRRM2
																							SRGAP2C						LRBA	QRICH1					PNISR								SRRM3
																							SRGAP3						LRFN2	R3HDM1					PNPLA1								SSC5D
																							SRRM1						LRP1	RACGAP1					POLDIP3								SSTR1
																							SRRM2						LRP1B	RAD18					POLG								ST5
																							SRRM5						LRPPRC	RAI14					POLM								STAC
																							SRSF8						LRRC7	RALGAPB					POM121								STBD1
																							SSBP3						LRRC49	RAP1GAP					POM121B								STK32C
																							SSPO						LRRC71	RASAL2					POM121C								SUCO
																							STON2						LRRFIP2	RASSF7					POMC								SUPT20H
																							STPG1						LRRN4	RBM26					PORCN								SYMPK
																							STRN						LSM3	RBM48					POU2F1								SYN1
																							STXBP5						LUC7L2	RBP3					POU4F2								SYNJ1
																							STXBP5L						LVRN	RECQL5					POU6F2								SYNPO2L
																							SUDS3						LZTR1	RETSAT					PPFIBP2								SZT2
																							SWT1						LZTS2	REXO1					PPIF								TAB1
																							SYBU						MADD	REXO1L1P					PPM1E								TAF6
																							SYN2						MAGEB17	RGL1					PPP1R2P9								TAGAP
																							SYNRG						MAGEC1	RIMS1					PPP1R12A								TBC1D4
																							SYTL1						MAK	RIMS2					PPP1R12C								TBC1D10B
																							SYTL2						MAMSTR	RIMS3					PPP2R1A								TBX18
																							TANC2						MANSC1	RIN2					PRAMEF1								TBX20
																							TAOK3						MAP1A	RIPK4					PRDM6								TCEA3
																							TAS2R4						MAP3K7	RNF26					PRICKLE3								TCF3
																							TATDN2						MAP3K11	RNF123					PROB1								TCF4
																							TBC1D4						MAP3K14	RNF157					PROSER1								TCOF1
																							TBC1D5						MAP4K2	ROBO1					PRR14								TEAD2
																							TBC1D16						2016-03-10	RPAP1					PRR22								TEF
																							TBX20						MARK1	RPL13					PRRC2A								TET2
																							TC2N						MAST1	RPL17					PRRT4								TEX2
																							TCF20						MAST3	RPRD2					PRTG								TFAP4
																							TCFL5						MAST4	RRP1B					PSMD6								TGFBR3L
																							TCOF1						MAX	RSBN1					PSTPIP1								THAP7
																							TCP11X1						MBTPS2	RSC1A1					PTPRD								THOC2
																							TCP11X2						MCF2L	RSL1D1					PTPRZ1								TIAF1
																							TEX2						MCM4	RSPH4A					PUM1								TLE2
																							THRAP3						MCTP1	RTKN					PURA								TLE4
																							THY1						MDGA2	RUNDC3A					QSER1								TLK1
																							TMEM25						MDN1	RYR1					QTRT1								TMEM74
																							TMEM40						MED12	S1PR2					R3HDM1								TMEM88B
																							TMEM57						MED12L	SACS					RAB11FIP4								TMEM131
																							TMEM94						MED19	SAGE2P					RAD23B								TMEM132A
																							TMEM108						MED22	SALL4					RAI1								TMEM245
																							TMEM132D						MEI1	SAMD7					RALGAPA1								TMEM266
																							TMIGD1						MEI4	SATB2					RALGAPB								TMPRSS13
																							TNFRSF1B						MESDC2	SBK1					RALGDS								TNK2
																							TNRC18						METTL4	SCAPER					RAPGEF1								TNKS
																							TNS3						MEX3B	SCFD1					RAPGEF2								TNRC18
																							TOX						MIA3	SCRIB					RBBP8NL								TNS1
																							TPRXL						MICAL1	SCYL3					RBM15								TOR4A
																							TRPC1						MICAL3	SEC23IP					RBM46								TOX2
																							TSC2						MICALCL	SEC24B					RDH8								TPR
																							TSC22D1						MLK4	SEMA3B					RDH10								TPRN
																							TSC22D2						MLLT3	SEMA3F					REM2								TPRXL
																							TSHZ2						MLLT4	SEMA4D					REST								TRAF1
																							TSHZ3						MLLT6	SERHL					RFX6								TRAPPC12
																							TTC14						MLLT10	SERTAD4					RFXANK								TRIL
																							TTK						MNX1	SETD1B					RGAG1								TRIM33
																							TTLL4						MORC4	SETX					RGL2								TRPC1
																							TUBGCP6						MOSPD2	SEZ6					RGR								TSC1
																							TULP3						MPHOSPH9	SGCD					RIMS1								TSC2
																							UBAP2L						MPLKIP	SGMS2					RIMS2								TSC22D1
																							UBE2E1						MPRIP	SH2D5					RIMS3								TSEN54
																							UBTF						MRAP	SH3RF3					RIOK2								TTC9B
																							ULK1						MRGPRG-AS1	SHANK1					RNF19A								TUSC5
																							UNC80						MROH5	SHANK2					RNF111								TUT1
																							UNKL						MRPL11	SHANK3					RNF157								UBE3C
																							URGCP						MRPL22	SHBG					RNF208								UBE4B
																							USP20						MRPL50	SHISA7					RNF212B								UNQ9165/PRO28630
																							USP24						MSH4	SI					RNF223								USH2A
																							USP31						MTOR	SIK1					RNPS1								USP31
																							USP42						MUC16	SIX6					RP1								USP49
																							USP48						MUS81	SLC9C2					RP1L1								UVSSA
																							USP54						MXD3	SLC19A1					RPS27A								VASN
																							VIM						MXI1	SLC25A46					RSL1D1								VAX2
																							WASH1						MYH15	SLC29A3					RTKN								VPS9D1
																							WASH2P						MYH16	SLC35A2					RUNX1T1								VPS13B
																							WASH3P						MYO1B	SLC35F5					RYR2								WAS
																							WASH4P						MYO7B	SLC39A10					S1PR1								WASF2
																							WASH6P						MYO9A	SLC45A4					SALL2								WDR62
																							WBP11						MYO18B	SLCO4A1					SAMD1								WIPF1
																							WDR26						MYOM3	SLF1					SAMD4A								WIPF2
																							WDR53						MYPOP	SLF2					SAMD4B								WIPF3
																							WDR62						N4BP2	SLIT1					SAP30BP								WIZ
																							WDR88						NAIP	SLTM					SART1								WNK1
																							WNK3						NAP1L3	SMCR8					SCAF4								WNK3
																							WRN						NAPRT	SMG7					SCN5A								WNK4
																							WWP1						NAV2	SMURF1					SCN9A								WNT6
																							XPC						NAV3	SNAP91					SDC3								WWC2
																							XRCC1						NBEAL2	SNX18					SECISBP2L								WWC3
																							XRN1						NCAPD2	SNX33					SEL1L								XIRP1
																							XYLB						NCAPD3	SOHLH2					SEMA6B								XIRP2
																							YLPM1						NCKAP5	SORBS3					SENP6								XKR4
																							YTHDF3						NCOR1	SOS1					SENP7								ZAN
																							ZAN						NDC1	SOX11					SEPHS2								ZBTB2
																							ZBTB4						NDUFS8	SP4					SERAC1								ZBTB4
																							ZBTB22						NECTIN3	SP7					SERPINB9								ZBTB12
																							ZBTB44						NEDD4	SPACA7					SETD1A								ZBTB22
																							ZC3H3						NEFL	SPATA31E1					SETD1B								ZBTB32
																							ZC3H13						NEK8	SPECC1					SETDB1								ZBTB45
																							ZC3H18						NEUROD2	SPEF2					SEZ6								ZC3H4
																							ZCCHC10						NFAT5	SPEG					SF1								ZC3H18
																							ZDHHC7						NFE2	SRCAP					SFMBT2								ZCCHC2
																							ZFC3H1						NFE2L1	SRCIN1					SFSWAP								ZCCHC16
																							ZMAT3						NFIA	SRP19					SFXN5								ZFHX2
																							ZMYM1						NFX1	SRRM1					SH2B2								ZFHX4
																							ZNF385C						NGB	SRRM2					SH3BP5								ZFP36L2
																							ZNF536						NGRN	SRRM4					SH3D21								ZFPM1
																							ZNF551						NIPAL3	SSTR1					SH3RF1								ZIC5
																							ZNF580						NIPBL	ST8SIA6					SH3TC1								ZMYM3
																							ZNF592						NKAPL	STAB1					SHF								ZMYM6
																							ZNF638						NKTR	STARD3					SHOC2								ZNF79
																							ZNF677						NKX6-1	STARD9					SHROOM4								ZNF142
																							ZNF687						NLRP7	STAU2					SIK1								ZNF205
																							ZNF703						NO66	STOX2					SIX5								ZNF318
																							ZNF827						NOD1	STX5					SKOR1								ZNF408
																							ZNF865						NOL4L	SUGP2					SLC1A1								ZNF444
																							ZNRF1						NOLC1	SUPT20H					SLC1A3								ZNF469
																							ZNRF3						NOX5	SYCP2L					SLC1A4								ZNF511
																							ZRANB2						NOXA1	SYDE2					SLC1A5								ZNF526
																							ZSWIM8						NPAS1	SYK					SLC1A6								ZNF579
																													NR1D2	SYNE1					SLC1A7								ZNF580
																													NRG2	SYNE2					SLC6A9								ZNF648
																													NRK	SYNGAP1					SLC9A3								ZNF703
																													NRXN1	SYNM					SLC17A2								ZNF831
																													NSMCE4A	SYT17					SLC22A6								ZSWIM5
																													NUCB1	TAF5					SLC22A11								ZXDC
																													NUP133	TAF6					SLC24A1								ZYX
																													NUP188	TAGAP					SLC25A42
																													NUP205	TAP1					SLC26A10
																													NUP210L	TBC1D9					SLC27A5
																													NXN	TBX18					SLTM
																													NXNL1	TCOF1					SMAD6
																													OAS2	TCP10					SMARCC1
																													OBSCN	TCP10L2					SMC5
																													ODF4	TCP11					SNAP91
																													OGG1	TECPR2					SNAPC4
																													OR4K15	TENM2					SNCAIP
																													OR10AC1	TET3					SND1
																													OR51E1	TGFBR1					SNRPB
																													OR51H1	TGIF1					SNX33
																													ORC1	TIAM1					SOGA3
																													OSBPL9	TICRR					SORCS1
																													OTUD5	TIGD7					SORCS3
																													PACRGL	TINF2					SOX1
																													PAGE3	TMC2					SOX6
																													PAK4	TMEM151A					SOX11
																													PAK7	TMEM201					SP4
																													PAMR1	TMEM209					SPACA4
																													PAPD7	TMEM247					SPAG16
																													PARD3	TNFAIP1					SPATA2
																													PARD3B	TNIK					SPATA31D1
																													PARP6	TNK1					SPATC1
																													PARP9	TNRC18					SPECC1L
																													PATE1	TOP2B					SPEG
																													PATE4	TOPBP1					SPEM1
																													PATL1	TPD52L3					SPEN
																													PAX9	TPRXL					SPN
																													PCDH19	TRIL					SPTBN5
																													PCDHB18P	TRIOBP					SRCAP
																													PCDHGB5	TRIP12					SRRM2
																													PCK1	TRNP1					SSC5D
																													PCLO	TSC22D4					ST18
																													PCNX2	TSEN54					STAG3
																													PCTP	TSHZ1					STARD9
																													PDE4A	TSHZ3					STK32B
																													PDE4B	TSPYL2					STRBP
																													PDE4D	TTBK1					STXBP4
																													PDK2	TTBK2					SUN2
																													PDS5B	TTC14					SUN3
																													PDZD2	TTC38					SUPT20H
																													PEG3	TTC39B					SUSD2
																													PEX11G	TTC41P					SYDE2
																													PGF	TTK					SYNGAP1
																													PHF3	TTLL8					SYNJ1
																													PHF19	TTN					SYNRG
																													PHIP	TUSC5					TAB2
																													PHLDB2	UBA6					TACR2
																													PHRF1	UBAP1L					TACR3
																													PHYHD1	UBAP2L					TAF3
																													PIGR	UBN1					TAF4B
																													PIK3C2B	UBR4					TANC1
																													PIK3CA	UBXN6					TBC1D10B
																													PILRA	UBXN10					TBL1X
																													PITPNM1	UHRF1BP1L					TBL1XR1
																													PJA2	ULK2					TBL1Y
																													PKD1	ULK4					TBX1
																													PKHD1	USF3					TBX4
																													PKHD1L1	USP1					TBX15
																													PKN3	USP11					TCERG1
																													PKP3	USP40					TCF3
																													PKP4	USP53					TCOF1
																													PLCB3	USP54					TDO2
																													PLCE1	UTF1					TECPR1
																													PLCG2	VAX1					TECPR2
																													PLCH2	VAX2					TECTA
																													PLEKHA4	VILL					TEF
																													PLEKHA7	VPS39					TEP1
																													PLEKHG3	VRTN					THAP4
																													PLEKHG5	VWA5B1					TIGD1
																													PLEKHH1	WBP1					TLE1
																													PLEKHH2	WDFY3					TLN1
																													PLEKHS1	WDR63					TLN2
																													PLIN4	WDR81					TMCC2
																													PLXNB1	WDR91					TMCO4
																													PMS2P3	WFS1					TMEM64
																													PNISR	WHSC1L1					TMEM108
																													PNMA2	WNK2					TMEM119
																													PNN	WNT9A					TMEM132E
																													POC5	XIRP1					TMEM158
																													POF1B	YDJC					TMEM200A
																													POLA1	YPEL1					TMPRSS11B
																													POLDIP3	YPEL2					TMPRSS13
																													POLK	YPEL3					TNC
																													POU3F2	ZBP1					TNFRSF1B
																													POU6F2	ZBTB7B					TNFRSF13C
																													PPA2	ZBTB40					TNKS
																													PPARGC1A	ZC3H11A					TNKS2
																													PPARGC1B	ZC3H13					TNRC6C
																													PPFIA1	ZCCHC10					TNRC18
																													PPFIA2	ZCCHC14					TNXA
																													PPHLN1	ZDHHC5					TNXB
																													PPIG	ZFHX4					TOP2A
																													PPIL4	ZFP36L1					TPRXL
																													PPP1R12B	ZFP91					TRIM26
																													PPP1R12C	ZFP91-CNTF					TRIM42
																													PPP1R14C	ZFYVE26					TRIM66
																													PPP1R15A	ZKSCAN8					TRIM71
																													PPP2R5C	ZNF48					TRO
																													PPP2R5D	ZNF185					TROVE2
																													PPP3R1	ZNF227					TSC1
																													PPP3R2	ZNF418					TSC22D1
																													PPP6R3	ZNF445					TSC22D2
																													PPRC1	ZNF473					TSHZ3
																													PRAME	ZNF532					TSPAN16
																													PRC1	ZNF534					UAP1
																													PRCC	ZNF559					UBA6
																													PRDM2	ZNF599					UBA52
																													PRELID3B						UBB
																													PREP						UBC
																													PRICKLE1						UBN2
																													PRKDC						UBQLN1
																													PROB1						UBQLN2
																													PROM2						UBR5
																													PRR14L						UNC50
																													PRR22						UNC80
																													PRRC2C						UNKL
																													PRUNE2						UPRT
																													PSAP						USF3
																													PSIP1						USP44
																													PSMB2						VCP
																													PSMD12						VCPIP1
																													PTPN4						VEGFB
																													PTPN13						VNN3
																													PTPN22						VWA5B2
																													PTPN23						WBP1L
																													PTPRC						WDR7
																													PYGM						WDR35
																													RAB11FIP5						WDR90
																													RABGAP1L						WHSC1L1
																													RAD1						WNK1
																													RAD17						XKR7
																													RAD51AP1						XRCC6
																													RAI1						XRN1
																													RALGAPB						XRN2
																													RALGPS1						YIPF1
																													RALGPS2						ZAN
																													RANBP9						ZAP70
																													RANBP10						ZBTB4
																													RAPGEF2						ZBTB11
																													RAPH1						ZBTB48
																													RB1CC1						ZC3H6
																													RBBP7						ZC3H12A
																													RBL2						ZC3HC1
																													RBM15						ZCCHC7
																													RBM15B						ZCCHC10
																													RBM19						ZCCHC14
																													RBM25						ZFHX2
																													RBM44						ZFHX3
																													RBMXL1						ZFHX4
																													RBP3						ZIC2
																													RBSN						ZKSCAN5
																													RCOR2						ZMYND8
																													RECK						ZNF23
																													REL						ZNF157
																													RELB						ZNF160
																													REPS1						ZNF185
																													REV3L						ZNF200
																													REXO1						ZNF207
																													RGAG1						ZNF217
																													RGL3						ZNF236
																													RGS12						ZNF362
																													RICTOR						ZNF385B
																													RIF1						ZNF468
																													RIMS1						ZNF469
																													RIMS2						ZNF485
																													RLIM						ZNF585A
																													RMDN1						ZNF585B
																													RNF10						ZNHIT2
																													RNF111						ZNRF2
																													RNF121						ZSWIM6
																													RNF126						ZSWIM8
																													RNPEPL1
																													RNPS1
																													ROBO4
																													ROCK2
																													RP1L1
																													RP9
																													RPN1
																													RPTOR
																													RRP12
																													RSF1
																													RSPH10B
																													RSPH10B2
																													RSRC1
																													RTF1
																													RTKN
																													RTN4
																													RUNDC1
																													RWDD3
																													SALL1
																													SALL2
																													SAMD7
																													SAMD9
																													SART1
																													SCAF8
																													SCAP
																													SCARA3
																													SCG5
																													SDAD1
																													SEC16A
																													SECISBP2
																													SELK
																													SEMA4B
																													SEMG1
																													SEMG2
																													SENP7
																													SERPINE1
																													SERTAD4
																													SETBP1
																													SETD1A
																													SETX
																													SF3B3
																													SGK223
																													SH2B1
																													SH2D4A
																													SH3BP5
																													SH3PXD2B
																													SH3TC2
																													SHANK1
																													SHANK3
																													SHB
																													SHE
																													SHQ1
																													SHROOM3
																													SHROOM4
																													SIPA1L1
																													SIPA1L2
																													SKA3
																													SLBP
																													SLC4A2
																													SLC4A3
																													SLC5A2
																													SLC5A10
																													SLC9B1
																													SLC9B1P1
																													SLC16A13
																													SLC17A7
																													SLC25A44
																													SLC27A4
																													SLC28A3
																													SLC30A5
																													SLC34A3
																													SLC36A1
																													SLC36A3
																													SLC37A4
																													SLC38A10
																													SLC39A6
																													SLF1
																													SLF2
																													SLU7
																													SMAD5
																													SMARCA2
																													SMC1B
																													SMC6
																													SMG8
																													SMOC2
																													SMYD4
																													SNAPC4
																													SNRPA
																													SNTB2
																													SNX13
																													SNX33
																													SOCS2
																													SOGA1
																													SOGA3
																													SON
																													SORBS2
																													SOWAHA
																													SOX5
																													SOX9
																													SOX30
																													SPAG5
																													SPATA2
																													SPATA13
																													SPATC1L
																													SPDL1
																													SPDYE4
																													SPECC1L
																													SPECC1L-ADORA2A
																													SPEN
																													SPG11
																													SPHKAP
																													SPRED3
																													SPSB4
																													SPTBN5
																													SRCAP
																													SRGAP2
																													SRGAP3
																													SRPK1
																													SRRM1
																													SRRM2
																													SRRM3
																													SRRM5
																													SRRT
																													SRSF3
																													SRSF4
																													SRSF5
																													SRSF11
																													SSRP1
																													ST6GAL1
																													STAC2
																													STARD9
																													STAT4
																													STAT5A
																													STAT5B
																													STK36
																													SUCO
																													SUN3
																													SUPT5H
																													SUSD3
																													SWT1
																													SYCP2
																													SYCP2L
																													SYMPK
																													SYN2
																													SYNE1
																													SYNE2
																													SYNRG
																													SYTL1
																													SZT2
																													TACC2
																													TAGLN
																													TAGLN2
																													TAGLN3
																													TANC2
																													TAP1
																													TARBP1
																													TBATA
																													TBC1D9
																													TBC1D9B
																													TBC1D29
																													TBCC
																													TBX20
																													TCN1
																													TCOF1
																													TCTEX1D2
																													TDRD15
																													TENM4
																													TERF2IP
																													TET2
																													TEX9
																													TH
																													THADA
																													THRA
																													THRAP3
																													THSD1
																													TIMM21
																													TJAP1
																													TLE3
																													TLE4
																													TLK1
																													TM7SF3
																													TMC2
																													TMCC1
																													TMCO4
																													TMEM14C
																													TMEM40
																													TMEM245
																													TMEM246
																													TMPO
																													TNFRSF1B
																													TNFRSF10D
																													TNIK
																													TNKS
																													TNKS1BP1
																													TNNC2
																													TNRC18
																													TNS4
																													TOM1L1
																													TOP2A
																													TOP3B
																													TOX2
																													TPRXL
																													TRA2A
																													TRA2B
																													TRAP1
																													TRBV25-1
																													TRIM24
																													TRIOBP
																													TRIP11
																													TRIP12
																													TRPM1
																													TRPM6
																													TSC1
																													TSC2
																													TSNAX
																													TSPOAP1
																													TSPYL2
																													TSSC4
																													TTBK1
																													TTC1
																													TTC14
																													TTC37
																													TTC39B
																													TTC41P
																													TTLL7
																													TTN
																													TXNRD2
																													UBA1
																													UBA7
																													UBAP2
																													UBE3C
																													UBE4B
																													UBN1
																													UBXN7
																													UFL1
																													ULK1
																													UNC13C
																													UNC79
																													UNC93A
																													UNQ9165/PRO28630
																													URGCP
																													USF3
																													USH1G
																													USP8
																													USP35
																													USP43
																													USP47
																													UTP14A
																													UTP14C
																													VAPB
																													VPS13B
																													VPS13D
																													VPS26A
																													VPS35
																													VPS52
																													VWDE
																													WAC
																													WBSCR28
																													WDFY3
																													WDPCP
																													WDR70
																													WDR87
																													WIPF1
																													WNK2
																													WWC1
																													WWC2
																													WWC3
																													WWTR1
																													XK
																													XPOT
																													YLPM1
																													ZADH2
																													ZBBX
																													ZBTB4
																													ZBTB18
																													ZBTB44
																													ZC3H3
																													ZC3H6
																													ZC3H13
																													ZC3H18
																													ZCCHC7
																													ZCCHC10
																													ZFAND2B
																													ZFAND4
																													ZFHX4
																													ZFP36L1
																													ZFP36L2
																													ZFR
																													ZFYVE21
																													ZFYVE28
																													ZIC3
																													ZIC4
																													ZKSCAN2
																													ZMYM1
																													ZMYND10
																													ZNF79
																													ZNF83
																													ZNF121
																													ZNF233
																													ZNF236
																													ZNF257
																													ZNF263
																													ZNF280B
																													ZNF318
																													ZNF385B
																													ZNF428
																													ZNF462
																													ZNF620
																													ZNF638
																													ZNF677
																													ZNF821
																													ZNF865
																													ZRANB2
																													ZSCAN4
																													ZSCAN10
																													ZSCAN23
																													ZSCAN29
																													ZSWIM8
[truncated: 297 more columns]
