# Supplementary material for: CrossCheck: an open-source web tool for high-throughput screen data analysis
Source: Sci Rep. 2017 Jul 19;7:5855. doi: 10.1038/s41598-017-05960-3 (PMC5517520; doi:10.1038/s41598-017-05960-3)
Supplement: Supplementary file 4 — Supplementary Table 4 [file 41598_2017_5960_MOESM4_ESM.xlsx]

## Sheet: Supplementary Table 4
Supplementary Table 4. Medium stringency kinase substrate prediction (proteome-wide) using 11-residue long motifs.
AAK1 substrates	ABL substrates	ACK substrates	AKT1 substrates	AKT2 substrates	AKT3 substrates	ALK substrates	ALK1 substrates	ALK4 substrates	AMPKA1 substrates	AMPKA2 substrates	ARAF substrates	ARG substrates	ASK1 substrates	ATM substrates	ATR substrates	AURA substrates	AURB substrates	AURC substrates	BCKDK substrates	BCR substrates	BCR-ABL1 substrates	BLK substrates	BMPR1B substrates	BRAF substrates	BRK substrates	BRSK1 substrates	BRSK1ISO2 substrates	BRSK2 substrates	BTK substrates	BUB1 substrates	BVR substrates	CAMK1A substrates	CAMK1B substrates	CAMK2A substrates	CAMK2B substrates	CAMK2D substrates	CAMK2G substrates	CAMK4 substrates	CAMKK1 substrates	CAMKK2 substrates	CASK substrates	CDC7 substrates	CDK1 substrates	CDK10 substrates	CDK11A substrates	CDK12 substrates	CDK13 substrates	CDK14 substrates	CDK16 substrates
AAK1	ABL	ACK	AKT1	AKT2	AKT3	ALK	ALK1	ALK4	AMPKA1	AMPKA2	ARAF	ARG	ASK1	ATM	ATR	AURA	AURB	AURC	BCKDK	BCR	BCR-ABL1	BLK	BMPR1B	BRAF	BRK	BRSK1	BRSK1ISO2	BRSK2	BTK	BUB1	BVR	CAMK1A	CAMK1B	CAMK2A	CAMK2B	CAMK2D	CAMK2G	CAMK4	CAMKK1	CAMKK2	CASK	CDC7	CDK1	CDK10	CDK11A	CDK12	CDK13	CDK14	CDK16
AP2M1	BCAR1	AKT1	FOXO4	ARL6IP4	AGO2	ALK	ENG	TDP2	CHERP	AFF3	BAD	ABCF1	MAP2K3	CACNA1G	CHAF1A	ASTN1	ABLIM1	H3F3A	BCKDHA	MLLT4	BCR	FCGR2A	ACIN1	EEF1A1	CTNNB1	TUBG1	BRSK1	CDK16	ACAP2	AFAP1	BLVRA	ADORA2A	EIF4G3	ACIN1	ABCF2	CACNB2	BAD	BRD3	BRPF1	CAMKK2	CASK	ACTL9	ACBD3	ETS2	SPDEF	POLR2A	POLR2A	CCNY	CDKN1B
NUMB	C2CD3	AKT2	H2AFB1	CDK13	BRAF	ATIC			CLASRP	ARRDC1	MAP2K1	ABCF2	MAP3K5	CHD2	DUX4	C9orf106	CBX2	H3F3C	BCKDHB	YWHAQ	BOC	FCGR2B	ARL6IP4	EEF1A1P5		TUBG2	BRSK2	PRKAA1	ACIN1	APC	PRKCB	ANKRD33	HSP90AA1	AFF2	ADGRL3	RYR2	CAMK2B	C14orf37	BRSK1	PACSIN1	NRXN1	AKAP12	ADAMTS7					PPP1R2	NSF
	FOXI2	AR	H2AFB2	CHERP	GJA1	GRB2			CYS1	BAHCC1	MAP2K2	ABL1	MAP3K6	EMSY	DUX4L2	INPP5J	CCPG1	HIST1H3A	BCKDK	YWHAZ	CRKL	FCGR2C	ATXN2	EEF1A2			CDC25B	PRKAA2	ADD3	BUB1		CCDC65	HSP90AA4P	AFF3	AFF2	SCN5A	CAMK2D	CDKN2AIP	BRSK2	PRKAA1		CHD9	ADD2					PPP1R2P1	PRKAR1A
	MUC16	KDM3A	ITPKB	CLIP3	GSK3B	PSPC1			FAM161B	BHLHE22	SLC9A3R2	ABL2	MAP3K15	LMOD2	DUX4L3	LCA5	FAM53B	HIST2H3A			DIAPH3		ATXN7	MAP2K1			CDC25C		AFF1	DENND4A		CCDC80	HSP90AB1	AKAP17A	ANK3		CAMK2G	CREB1	CAMK1	PRKAA2		KDM4C	ADD3					TAGLN2
	PADI3	TNK2	LRRC26	CLK2	PNISR	PTPN11			NKAPL	BRD3		ACVR2B		NOM1	DUX4L4	PCLO	H3F3A	HIST2H3PS2			DMC1		BCL6B	MAP2K2			PRKAA1		AFF3	EP300		DCBLD1		AMMECR1	ANKRD24		OCLN	DVL2	CAMK1D			KIAA0922	ADGRF3
	SUPV3L1	WAS	NKAPL	CNKSR3	TBX3	SFPQ			RAP1GAP2	CSRP2BP		AHCTF1		PPIG	DUX4L5	SRRM2	H3F3C	HIST3H3			EML5		BHMG1	POLR2A			PRKAA2		AKAP9	GPATCH1		GDF15		ANKRD35	BIN2		STAT1	NUMB	CAMK4			KIAA1522	AEBP2
	USP4	WASL	PNISR	DDX46		SRCIN1			REEP1	CTTNBP2NL		CAT		RPAP1	DUX4L6	USP31	HIST1H3A	TACC1			GRB2		BRD2				TUBG1		ANK3	GPSM1		HDAC4		APC	BPTF			NUMBL	PRKAA1			KLF12	APC
		WWOX	PTGDR2	DGKK		STAT3			SETD2	DACH1		CRK		VCX3A	DUX4L7		HIST2H3A				JAK2		CAMTA2				TUBG2		ANKS3	IGKV1-16		HDAC5		APC2	BRAF			RIPK4	PRKAA2			NKTR	ARHGAP4
			SEPN1	HTR2A		VASP			SRRM2	DIP2A		CSPG4		VCX3B	DUX4L9		HIST2H3PS2				NAP1L1		CHD8						AP3B1	MAPRE2		HDAC7		ARHGAP9	CBARP			SIK2	R3HDM1			NOLC1	ARHGAP33
			SRRM3	KCNN2					WAC	DRGX		DCHS1			NR2F2		HIST3H3				OGFOD2		CHD9						APC	PCNT		HDAC9		ARHGAP33	CCDC92							PNN	ARHGEF15
			SRRM4	LRRC26					ZC3H18	E2F4		DDIAS			SNAPC3		KIF3B				PLEKHH3		CIR1						APH1A	POLG2		HIST1H2AB		ARL6IP4	CCNL1							PPRC1	ARHGEF40
			ZC3H18	MAST1						EDC4		DOCK3			SP3		KIF4A				RAD51		CLIP2						ARAP1	PRDM2		HIST1H2AD		ATN1	CD164							REV3L	ASAP3
				MPHOSPH9						FAM104A		DOHH			ST6GALNAC5		MACF1				RAD52		DACH1						ARHGAP6	SCAPER		HIST1H2AG		ATXN7L2	CDK11A							SOX11	ATF5
				NCBP3						FAM199X		ENAM			TSEN34		NKAPL				SYNE2		E2F4						ARID2	SYNE1		HIST1H2AH		BCL6B	CDK11B							SRRM2	BIN2
				PARP2						GORASP1		FAM90A26					PHRF1				TM9SF4		EDC4						ARL6IP4	TMC2		HIST1H2AJ		BEND7	CELSR2							TAF1	BRI3BP
				PNISR						HOXD9		HOXA5					PNN						EFCAB3						ATXN7	TRIP12		MATR3		BHMG1	CIC							TIAM2	BTBD1
				PRPF4B						IMPDH2		KIF14					PPP1R15A						EPHB6						BMS1	UBAP2L		NOTO		BRD2	CIPC							TPRXL	C9orf142
				QRICH2						KANK2		MAPK8IP3					SETD2						FAM193B						BRD3	ZC3H13		NUMB		BRD3	COL20A1							TXNDC2	C17orf96
				RNPS1						KIDINS220		MRO					SGK223						FNIP2						BRDT			NUMBL		BRDT	FGF5								CASKIN1
				SCAF1						LGR5		NFIA					SRRM1						GTF2IRD1						BRWD1			NYX		BRWD3	GDF7								CCDC177
				SON						MAGEC1		POSTN					SRRM2						HEG1						BTBD1			POMGNT2		CAMSAP3	HIRIP3								CCND3
				SRRM2						MAP3K2		RUSC1					SRRM3						IL9R						BTBD2			RBBP8NL		CAPN15	HMGCL								CD46
				SRRM4						MLLT3		STAT6					SRRM4						KCNMA1						BTK			RPS19		CBX2	HUWE1								CDKN2AIP
				SRSF2						MUC6		TMEM230					SRSF2						KIAA1462						C2orf71			SCAF8		CDC25B	IGHMBP2								CELSR1
				SRSF4						MUC16		TRIOBP					TCOF1						KLHL1						CACNG2			SDHA		CDSN	IGLJ2								CHRNA3
				SRSF6						MUC21		VWF					TXNRD3						MBTPS2						CACNG8			SRCAP		CEBPB	KIAA0922								CIC
				ZC3H18						NAP1L3							ZNF395						MEX3B						CCDC113			SYN3		CFAP97	KIF1B								CLEC16A
										NEK10							ZRANB2						MLLT3						CDC25B			TNRC18		CHD8	LRRFIP1								CNGB1
										NPAP1													MLLT6						CDK12					CHD9	MAGEB10								CNPPD1
										NRG2													MPRIP						CELSR3					CHPF2	MAP3K1								COL2A1
										NUP153													NAF1						CFAP97					CIR1	MIDN								COL4A3
										PDLIM3													NFE2L1						CHD1					CKAP4	MTOR								COL7A1
										PLEC													NKX6-1						CHD9					CLASRP	MUC2								COL14A1
										PRG4													NOLC1						CLASRP					CORO7	MUC5AC								COL16A1
										RBM15													NPAS1						CLUAP1					CSF1R	MUC5B								CORO7
										RIMS1													NR1D1						CPVL					CWC22	MUC19								CXCL6
										RLIM													PHLPP2						DSPP					DACH1	NRG3								DDIT4
										RNPS1													PNN						E2F4					E2F4	NUP58								DLG5
										SBF1													POU6F2						EPB41L2					EAF2	NUP62								DMWD
										SETD1A													PPRC1						FAM13B					EDC4	PHF2								DOC2B
										SLC22A14													PRDM2						FAM20C					EEPD1	POM121								DOCK1
										SLC25A3													PRG4						FAM83D					ELF2	POM121B								DOK2
										SNAPC4													PRR13						FAM193B					FAM133A	POM121C								DOPEY2
										SPECC1L													RANBP10						FAT3					FAM193B	POU2F1								DOT1L
										SPECC1L-ADORA2A													RLIM						FGD6					FCHO2	POU6F2								DYSF
										SPEN													RNF126						FHOD3					GLTSCR1	QTRT1								EIF3F
										SRRM2													SETD1A						FLG					GOLGA7B	RSL1D1								EVL
										STXBP5L													SHE						FN1					HDGFRP2	SALL2								FAM47A
										TANC1													SMAD1						FNIP2					HEG1	SAMD4A								FAM47C
										TMEM116													SMAD2						FRY					HIRIP3	SAMD4B								FAM114A1
										TNRC18													SMAD9						G2E3					HIVEP3	SAP30BP								FAM117A
										TPRXL													SRRM2						GAB3					HSPB7	SDC3								FAM122B
										USP24													SYN2						GPALPP1					ING4	SERAC1								FAM160A2
										ZDHHC22													TMEM40						GPR176					IRS2	SH3BP5								FBXO10
										ZFHX3													TNRC18						GREB1					JARID2	SHROOM4								FMNL1
										ZMYND8													TPRXL						GRHL3					KCNMA1	SNAP91								FOXC1
																							TSHZ3						HERC1					KDM5B	SOX11								FYTTD1
																							TTC14						HRNR					KIAA1462	SYNRG								GAS2
																							ZBTB4						HSPB7					KIF3B	TCERG1								GBF1
																							ZNF865						IKZF1					KLF4	TCF3								GRB10
																													IKZF2					KLF12	TNKS								GTF3A
																													IKZF3					KMT2A	TNRC6C								HCN2
																													IQCA1L					LOC285556	TNRC18								HOXB2
																													IQCD					LRIG1	TNXA								HR
																													ISYNA1					LZTS2	TNXB								HS3ST4
																													IYD					MAPRE2	TOP2A								IER5L
																													KCNK5					2016-03-10	TRIM71								IGFBP6
																													KCNMA1					MBTPS2	TSC22D2								INSM2
																													KCNU1					MEX3B	ZNF469								JMY
																													KDM4A					MLLT3	ZSWIM6								KDM6B
																													KIAA1462					MUC4									KIF21A
																													KIDINS220					MYO18A									KIFC2
																													KIF21B					NAF1									KLF16
																													KIF27					NAP1L3									KLHL1
																													LMO7					NCKAP5L									KMT2B
																													LVRN					NEK10									KNDC1
																													MBTPS2					NFE2L1									KSR2
																													MED22					NKX6-1									LAMP1
																													MEX3B					NOLC1									LIG3
																													MXD3					NPAS1									MAP3K11
																													NFE2L1					NPAS3									MAP7D1
																													NIPBL					NRG2									MAPT
																													NKAPL					OLIG2									MARCO
																													NKTR					PAPD7									MAST1
																													NKX6-1					PCIF1									MICAL2
																													NOLC1					PGAP1									MICALL2
																													NRG2					PHLPP1									MLXIPL
																													NSMCE4A					PLEKHA4									MMP21
																													PCK1					PNN									MTCL1
																													PCLO					POU2AF1									MYO15A
																													PDE4A					POU4F2									NACA
																													PDE4D					PPIG									NBEAL2
																													PDS5B					PPRC1									NCCRP1
																													PHF19					PRDM2									NFKB2
																													PKHD1					PTGER1									NKX1-2
																													PKHD1L1					QPCT									NKX6-1
																													PLCG2					RANBP10									NR4A3
																													PLEKHA7					RBM15B									OXR1
																													PLEKHG3					RFXAP									P2RY2
																													PLEKHH2					RLIM									PAPD7
																													PPA2					RNF126									PDZD4
																													PPHLN1					RNPS1									PHACTR3
																													PPP1R15A					SALL2									PIK3C3
																													PPP3R1					SCAF1									PKD2
																													PPRC1					SERTAD4									PLEKHA6
																													PRDM2					SETD1A									PLEKHG1
																													PRR22					SHE									PPFIA1
																													PTPRC					SNAPC4									PPP1R18
																													RALGPS2					SOX11									PPP1R37
																													RANBP10					SPATA20									PPP2R5B
																													RIF1					SRC									PPP4R3A
																													RLIM					SRRM1									PRDM2
																													RNF121					SRRM2									PRG4
																													RNF126					STAC2									PROSER3
																													ROBO4					STAG3									PRR7
																													SALL1					STK33									PRR12
																													SART1					SZT2									PRR14
																													SETD1A					TMEM40									PRR26
																													SH2D4A					TNRC18									PRR36
																													SH3BP5					TPRXL									PRRC2C
																													SHE					TRIM24									PRSS29P
																													SLC5A2					TUB									RALGDS
																													SMAD5					UNC93B1									RARB
																													SNX33					WWC2									RCSD1
																													SPATA13					WWC3									REXO1
																													SPDL1					ZBTB4									RFWD2
																													SRRM2					ZC3H3									RGL3
																													STAT4					ZCCHC10									RNPS1
																													STAT5A					ZFP36L2									ROBO4
																													TMEM40					ZNF318									RSBN1L
																													TNIK					ZNF865									RTEL1
																													TNRC18														RTEL1-TNFRSF6B
																													TPRXL														SCAF1
																													TRAP1														SCARF2
																													TSC1														SCYL2
																													TSC2														SGK223
																													TXNRD2														SH3BP1
																													UTP14A														SHANK3
																													UTP14C														SLC34A1
																													WDR87														SMTN
																													WWC2														SOGA3
																													WWC3														SORCS2
																													ZBTB4														SP8
																													ZC3H18														SPEF2
																													ZFHX4														SRCAP
																													ZNF83														SRRM2
																													ZNF638														SSC5D
																													ZNF865														SYMPK
																													ZRANB2														SYNJ1
																																											TCEA3
																																											TMEM132A
																																											TMEM245
																																											TNKS
																																											TNRC18
																																											TOR4A
																																											TPRN
																																											TPRXL
																																											TRIL
																																											TRIM33
																																											TSC2
																																											TTC9B
																																											TUSC5
																																											WASF2
																																											WDR62
																																											WIPF2
																																											WIPF3
																																											WIZ
																																											XIRP1
																																											ZBTB2
																																											ZBTB4
																																											ZC3H4
																																											ZC3H18
																																											ZIC5
																																											ZNF318
																																											ZNF526
																																											ZXDC
[truncated: 291 more columns]
