# Supplementary material for: CrossCheck: an open-source web tool for high-throughput screen data analysis
Source: Sci Rep. 2017 Jul 19;7:5855. doi: 10.1038/s41598-017-05960-3 (PMC5517520; doi:10.1038/s41598-017-05960-3)
Supplement: Supplementary file 5 — Supplementary Table 5 [file 41598_2017_5960_MOESM5_ESM.xlsx]

## Sheet: Supplementary Table 5
Supplementary Table 5. Low stringency kinase substrate prediction (proteome-wide) using 9-residue long motifs.
Predicted AAK1 substrates	Predicted ABL substrates	Predicted ACK substrates	Predicted AKT1 substrates	Predicted AKT2 substrates	Predicted AKT3 substrates	Predicted ALK substrates	Predicted ALK1 substrates	Predicted ALK4 substrates	Predicted AMPKA1 substrates	Predicted AMPKA2 substrates	Predicted ARAF substrates	Predicted ARG substrates	Predicted ASK1 substrates	Predicted ATM substrates	Predicted ATR substrates	Predicted AURA substrates	Predicted AURB substrates	Predicted AURC substrates	Predicted BCKDK substrates	Predicted BCR substrates	Predicted BCR-ABL1 substrates	Predicted BLK substrates	Predicted BMPR1B substrates	Predicted BRAF substrates	Predicted BRK substrates	Predicted BRSK1 substrates	Predicted BRSK1ISO2 substrates	Predicted BRSK2 substrates	Predicted BTK substrates	Predicted BUB1 substrates	Predicted BVR substrates	Predicted CAMK1A substrates	Predicted CAMK1B substrates	Predicted CAMK2A substrates	Predicted CAMK2B substrates	Predicted CAMK2D substrates	Predicted CAMK2G substrates	Predicted CAMK4 substrates	Predicted CAMKK1 substrates	Predicted CAMKK2 substrates	Predicted CASK substrates	Predicted CDC7 substrates	Predicted CDK1 substrates	Predicted CDK10 substrates	Predicted CDK11A substrates	Predicted CDK12 substrates	Predicted CDK13 substrates	Predicted CDK14 substrates	Predicted CDK16 substrates
AP2M1	FOXD3	GRK5	FBRSL1	FNIP1	FSD1	PIKFYVE	FUS	TDP2	FRMPD2	FOXG1	INO80D	FNDC7	FOXO3	FNBP4	FRMPD4	FOXE1	FOXG1	HIST3H3	NRAP	YWHAZ	FLNB	FCGR2C	FNBP4	GABRA4	GIT1	TUBG1	FNBP4	PRKAA2	FNBP4	FNBP4	PRKCB	GATA5	RASGRP4	FNIP1	FNBP4	RPGRIP1L	INTS8	FNIP1	FOXC2	FNIP1	GAB3	FNIP1	FZR1	ETS2	JPH4	SLC11A1	SLC11A1	PPP1R2P1	PRKAR1A
NUMB	FER1L4	H1FNT	FRS3	FOXG1	GBF1	FSD2	HSPB7	N4BP1	FRY	FOXO6	KXD1	FOXG1	GCC1	FRMPD4	GCN1	FRY	FLNB	HIST2H3A	SIX4	YWHAQ	PIKFYVE	FCGR2A	FNDC3A	GALR1	GIT2	TUBG2	C6orf48	PRKAA1	FNIP1	FNDC7	PRKCH	FMN2	HSP90AB2P	FRMPD4	FOSL2	GANC	CAMK2B	MCM3AP	FPR2	FER1L5	HIPK1	FXR2	FILIP1		PHLPP2	POLR2A	POLR2A	PPP1R2	TMEM69
	FOXE3	H2AFY2	FYCO1	FXR2	GATSL3	GALNT2	HOXD13		FSBP	FREM2	KANK4	FOXO6	GDPD1	FMN2	GAK	FER1L4	FRMPD2	HIST1H3A	AIM2	AFDN	FREM1	FCGR2B	FNDC7	GOLGA6L19	GNPAT		FREM2	CDK16	FOXP2	FNIP1	BLVRA	FOXB2	HSP90AB3P	GAREM2	FOXG1	GLCCI1	IQSEC2	FMN2	FGFR4	GGA1	HUWE1	FREM2	FLRT3		PJA1			KIAA0100	CCNY
	FSD2	HERC3	G6B	FZR1	GARNL3	GNA13	KLF12		FOXI1	FOXD4L5	KDM2B	FRMPD2	NR3C1	PIKFYVE	GNAS	FOXL2	FRY	H3F3A	BCKDK		FGF1		FNIP1	GVQW2	LAX1		FSTL5		FOXP3	FOXP2		GBGT1	HMGXB3	FGD6	FOXP2	GPR107	CAMK2G	FREM2	FHOD3	GDF10	IL4R	FRMD3	FMN2		POU3F1			JPH3	CDKN1B
	GABRG2	PRKACA	GABRA4	GATA5	GOLGA8B	GLTP	IRS1		FGFR4	FKTN	KMT2C	FRMD8P1	GIT2	GAS2L3	GYG2	ABAT	FRMD8P1	H3F3C	BRD1		ARHGDIA		FOSL2	HTRA3	KIAA1210		GABPB1		FRMPD4	FOXP3		FGD6	EIF4G3	FIGN	FOXP3	GPR158	CAMK2D	FRY	FRAS1	GLI2	KIF11	FRY	FOXC2		SPDEF			JPH2	FAT1
	GK2	PRKACG	CCKBR	FOXE1	GSK3B	GRB2	KIAA1462		FRAS1	FLCN	MDN1	FRMD8	GOLGA2	GANAB	GLE1	GLI1	FGFR4	TACC1	BCKDHB		GALNT15		FOXA1	IFRD2	MNS1		KHSRP		FZR1	FRMPD4		FMNL2	PRKCG	FPR2	GALNT3	GOLGA7B	LGALS12	FER1L5	FRMPD1	HERC2	IQSEC2	FOXP1	FUT4		ZCCHC10			MCMDC2	NSF
	GHR	KDM3A	GDF2	FBRSL1	HDGFRP2	ARHGDIG	ITGB1BP1		FSIP2	FPR2	MAP2K1	FGF1	GPR107	FAAP100	GRB14	GLI3	GAB1	HIST2H3PS2	BCKDHA		GPR173		FOXG1	IKZF5	NEB		GPAT2		GAREM2	FZR1		FRMPD2	LGR5	FRY	MCM3AP	GOLGA4	CDC42BPG	FYCO1	FRYL	GRAMD1A	KCNMA1	FRYL	FRY					MACF1	ZNF507
	GK3P	MMP27	GLI3	FGD6	IRF2BPL	HERC1	ITSN2		GAS2	FRY	MAP2K2	FGFR2	GRAMD1C	FREM3	GRB10	HAGH	GCM1	H3F3B			GRASP		FOXJ2	IMPG1	PLEKHG4		GOLPH3L		FMN2	MCM3AP		FRY	NAGPA	FOSL1	FKBP8	GSX2	MTHFS	GABBR2	FNIP2	HAVCR1	KLF16	FOXC1	FBXL22					SPEN
	GK	MLH3	GLI2	FRMD6-AS1	IL9R	KLHDC8A	KDM6B		GNG12	FSBP	MTA2	FYCO1	GMCL1P1	FRYL	HCN1	GRAMD1C	ERVK-5				GRB2		FOXP2	MKI67	PLSCR2		GPCPD1		FREM2	GAREM2		FSCN1	HSP90AA4P	FOXI3	FILIP1	HID1	PCSK9	FRYL	FTCD	HERC1	MAST2	FRMD6	PIKFYVE					MTUS1
	GRASP	MMP3	GLIS3	FRY	HOXD13	KLK1	MEX3B		H6PD	FUT2	MTA3	FSIP2	FAM126A	TUBGCP6	GVQW1	GTF2IRD1	GAS2L1				GRK4		FPR3	RPS6KA3	RBM5		CCDC88A		GNGT1	FLNB		FH	HSP90AA1	FGFR1	FMR1	HFE	PHF14	FNIP2	GAREM1	HMBOX1	MAST4	FBXL19	FOXO3					NIPBL
	GSTP1	CDC42BPA	GON4L	FSBP	IFI16	KIAA0319	MED1		GATA1	FOXD4L6	MTA1	FUK	IGKC	FSD2	GYS2	HIST1H2AA	GALR1				GSTO1		FRMPD2B	PSMG3-AS1	SCRIB		HKDC1		FGD6	FREM2		FRMD5	HSP90AB1	FGFR2	FYN	HADH	PEX5L	FSIP2	GAS2L1	HOXA3	MEX3B	GLIPR2	FOXS1					PLS3
	GPM6B	NEK11	GSK3B	FOXD4L6	INCENP	KIAA0319L	MPRIP		GCN1	PIKFYVE	MOCS1	GPR137B	IMPG2	FRMD4A	HCN3	HIST2H2AC	GATA2				GPC3		FUNDC1	ITIH4	UBASH3B		HERC1		FMNL2	FBRSL1		FGF4	OXER1	FHOD3	FKBP5	HEG1	PLEKHA7	TUBGCP6	GGA1	HSFY1	MPDZ	GAREM1	FZD2					LCP1
	GPR98	OVGP1	GOLGA4	FRS3	IL1RL1	KIAA1210	RUNX1T1		FRMD4A	FOXO3	NDUFS8	GPR137C	KRT85	GCFC2	HDX	H2AFX	GABRD				GPR98		FXR2	KCNB1	SH3BP2		HELZ		FRY	FLCN		FAAP100	TNC	FYCO1	FKTN	ICA1L	PLPPR5	GAS2L1	GCN1	IL15RA	MUC16	CCKBR	FZD8					PRICKLE1
	GSDMC	RELN	GPR153	FBXL14	KMT2A	KIAA1109	MUC16		GIGYF2	FPR1	NEURL4	GALR2	KLHL2	GSK3A	HCN2	IDNK	GCN1				GSDMC		FZR1	PRKCE	ANAPC1		HEATR5B		FSCB	FRMD7		FBXL17		FRYL	FRY	KMT2A	RILPL1	GALNT8	TUBGCP3	IGFN1	MROH5	GAS2L1	FOXI3					PRICKLE2
	GRIK4	SERINC3	H2AFB1	FOXJ1	KLF4	ZBTB33	MUC3A		GLI1	WDPCP	SLC9A3R2	GABRG2	IQCA1L	GRM6	HOXC5	H2AFJ	SERPINE2				GTPBP2		ERVK-24	MAGI2	BCAR1		INO80D		FER1L4	FRY		FYCO1		GAL3ST3	FUBP3	LDOC1L	SPTBN5	FRMD4A	GLCCI1	CAMKK2	NCOA6	GABRQ	FOXO1					R3HCC1L
	GDA	SPATS1	H2AFB2	FOXO1	PATJ	AK8	NFE2L1		GPRIN2	FRMD8	PITX2	GAB4	KLHL42	GPATCH1	PPP1R13L	HIST2H2AA3	GATA3				HEBP1		MCM3AP	MAGEB1	CASS4		IGSF10		WDPCP	FBXL18		GAL		FNIP2	PIKFYVE	LAMA3	MPL	GDPD1	GPR182	KMT2A	NR4A1	GAS6	FOXD4					SHTN1
	HDGFRP2	TMEM102	HS6ST2	FOXD4	IQSEC2	KIF1C	NAV3		GPSM3	FOXD4L1	RB1CC1	ARHGDIB	LILRB5	GPR151	HMGA2	HIST1H2AC	FRMD4A				HNRNPH3		GAREM2	MAP1A	NEDD9		KMT2A		GAL3ST4	FOXS1		FRYL		FOXC1	FOXO3	CAMK2B	UTP14A	GLCCI1	GPAT2	RPS6KA1	NRXN1	FRMD4A	FBXL17					STAG3
	GRIK5	TRIM27	GPR162	FYCO1	ITSN2	MICU3	NOL4		GSS	GAL3ST4	RBM15B	GEMIN5	MAP3K15	GPR158	IGDCC3	HIST2H2AB	GPRC5C				ALAS1		FLNB	MAP2K1	CACNB1		WWC1		FLVCR1	FRMD5		GAL3ST3		FGFR1OP	FOXS1	ISCU	ARHGEF17	GPC6	GLI1	KLF5	NFE2L1	GLCCI1	FYCO1					TERF2IP
	HSF1	TTBK2	MASTL	GALR3	KCNMA1	SLC16A4	PCIF1		HDAC4	FLVCR1	RGAG1	GALM	MAP3K5	GOLGA4	HOXA3	HIST3H2A	GLI1				ALAS2		FMN1	MAP2K2	CCDC120		EVC2		FOXI3	FOXD4L1		FLRT1		FBXL19	FOXD4L1	KRT76	ANKRD50	TUBGCP5	GDF6	LCE2B	PHF6	GNAS	FXN					UBR1
	HK1	WASL	HCN4	FOXL2	TCF4	MTCL1	ZMYND8		HDAC9	FOXI1	RIMBP3	GLDC	MAPK14	GORASP1	INO80	HAUS6	GLI3				HERC6		FOSB	MTCL1	CTNNB1		KNTC1		FOXO1	FZD8		FOXC1		FYB	FLT3LG	CAMK2G	BAD	GLI1	GHR	LCE2D	PIP5K1C	GPC6	GAB2					ARL8B
	HTRA2	WAS	HIRIP3	FRAS1	KIAA1210	MTMR3	PLEKHG4B		HERC2	FOXO1	RAPGEF6	GPR15	MAPK12	GYS2	IL4R	HJURP	GDF1				HIPK3		FREM2	MUC16	DNAH11		KRTAP6-1		SLC37A4	FOXI3		FRG2B		FSIP2	FMOD	JPH3	C17orf102	GOLGA3	GOLGA8B	LCE2A	RTN4RL1	GLI3	FOXC1					BTNL9
	EIF4G3	ACSF2	HUWE1	FRYL	ITGB1BP2	NLRP3	PHLPP2		GLTSCR1	FGFR1	SEMA4B	GPR179	MAPK11	SLC2A8	IGHE	LCA5	GRK7				HOXA6		FOXD4L5	MUC4	MYBL1		LGALS8		GAS2L3	FOXO1		FBXL19		TUBGCP6	FOSL1	KCNH5	CAMTA2	GDF6	GPR6	IRS2	RALGAPA2	GOLGA6A	GAB1					CDH23
	INTS4	TNK2	IL9R	FSD1	LUC7L2	PCNX4	PRG4		GTSE1	FGFR2	SHROOM2	GMCL1	MAP2K3	GPR157	LRRC37A2	KMT5B	GSK3A				HYI		FYN	MUC17	PXN		LLGL1		FGFR4	FGFR1		FSIP2		FSIP1	FOXI1	CAMK2A	CHD9	IFI30	GPR12	PPP1R2P9	SHE	GIGYF1	GAS2					CCNY
	IRX3	AKT2	HOXD4	FOXD4L3	LRRC41	DCHS1	PRICKLE3		HECTD1	FGFR4	SOBP	GOLPH3	SLC16A2	MASTL	KIF11	ITGB4	GRAMD2				HTRA3		G6PC2	CYB5R2	PTRH1		ITPKA		FHOD3	FGFR2		GATA2		GUCY1A2	FOXI3	CAMK2D	CKAP4	GRB14	GPR19	KCNC4	SNCAIP	GOLGA6C	GBF1					TMEM63B
	KLHDC3	AKT1	FAM126A	FXR1	MAGEB4	PDE8B	PRR13		HCN4	FHOD3	SORCS1	GPR4	MAPK13	HCFC1	LRRC37A	IWS1	GPSM1				IDE		FBRSL1	NBAS	WWC2		KCNJ2		FAAP100	FGFR4		GFY		GAS2L1	FGF4	PRKD2	COX7B	GPRIN2	GMEB2	KIAA1671	SPATA5	GPR156	GABRA6					DNAJC18
	PHKA1	ADGRF5	IDS	GAB2	MAGED2	PLXNB2	RIMBP3		HDAC5	FOXD4	STT3A	GGN	MAP2K6	HERC1	LAMA3	KIAA1522	GLYR1				HOXB4		FGD6	NKX2-2	OPTN		KIAA1549		FYCO1	FHOD3		GABPA		GPRASP1	FGFR1	KCTD8	DOCK9	GPR61	GOLGA7B	KANSL3	TPRXL	GPR179	GHRHR					DNAJC1
	KMT2D	AR	IL1RAP	FNIP2	MAP3K1	RBM46	RLIM		IL9R	FBXL21	SPPL2A	GPATCH1	MTMR6	HDAC5	KLF10	KDF1	GMIP				IGFL2		FIGN	NEDD4			KCNJ12		FOXP4	FER1L5		GMNC		GAS2L2	FGFR2	LRRC58	DMGDH	RALGDS	GPR25	KLF16	TMEM87A	GPN1	GAS2L1					FAT2
	KLF4	ATP13A3	INO80	GCM1	MAST1	ARHGAP35	SCAF1		IKBKE	FYCO1	STPG3	GRPR	MUC22	IGFLR1	KMT2D	KLHL3	GSK3B				IMPG2		FLVCR2	NEO1			KCNJ18		FRAS1	FOXP1		GEMIN5		GCN1	FGFR4	LIPE	NXF3	GPBP1	GREB1	IRAK2	TRPC1	GLYR1	GAS2L2					SEC22A
	LNPEP	BPTF	IQSEC1	GBP1	IMMT	ARHGAP29	SNAPC4		IER3	GABBR2	SSTR4	GPR25	MSX1	HSPA1A	LGALS8	KLHL17	GPC1				KLHL23		FRMPD2	PCBP3			KIAA0895		FREM3	FRAS1		GALNT5		FRMD4A	FYCO1	LRRC8C	OCLN	GOLGA7B	GTF2IRD1	LAG3	USP36	GGN	GEMIN5					TCFL5
	LARP4B	B3GNTL1	INTS6L	GAB4	MICALCL	POLR2B	SETD1A		KIF13A	FOXL2	SRSF2	GRID2	MTMR3	HSPA8	INO80B	MARK3	GMEB2				KIF5C		FRY	PGBD5			KCNQ5		FRYL	FRYL		GBX1		TUBGCP3	FREM3	PPFIBP2	STAT1	REXO1L1P	HECW1	KDM6A	UBE4B	GPATCH1	GCC2					TAGLN2
	ITGA5	ARFGEF3	KLHL4	GATA2	MEX3B	SH2D7	SREBF2		LRRC37A2	FRAS1	TPCN1	HECTD3	MYH10	HMCN2	KIAA1107	MED17	GOPC				LAMA4		FSBP	PHLDB2			PRKACB		GAL3ST1	FNDC3B		FRMD4A		GIPR	FRMPD1	ATF7IP	TBC1D4	GREB1	GNL1	LCE3C	AEBP2	RALGDS	GLIS2					ZNF639
	ITGAV	BRCA2	KMT2D	GATA4	MEX3A	SHOX2	SOCS1		LRRC37A	FRMPD1	UBR4	HEMGN	NOTCH1	EIF4G1	KCNH3	MED1	GUCY2D				KIF7		FOXD4L6	PHF13			KIAA0907		FNDC3B	FSIP2		GDF7		GLCCI1	FRYL	MADD	TGFBRAP1	GTF2IRD1	GPR98	LCE2C	ATXN7L2	GOLGA7B	GATA3					ZNF620
	ITGB4	CDH20	LAMB2	GGT7	MMRN2	SFPQ	SPRED3		WWC1	FRYL	USP31	SLC2A2	PCNA	HSPA6	KCT2	MGAT4A	HCN1				KMO		FOXO3	TMEM123			PRKACA		FNIP2	FUK		GLCE		GATB	FSD1	MAP1A	SHH	HDAC4	GLTSCR1	LCE5A	ATAD5	GPR152	GAK					DENND5A
	KIAA1841	CAPN13	ITPKB	GATA6	MRC2	SKIV2L2	SRRM1		KLC3	FOXD4L3	WDR4	HEATR4	PARP4	HUWE1	KANK3	ABCC12	HIST1H1E				LAMB4		FREM1	RAD18			PRKACG		FOXC1	GAB1		GSN		GLI1	GAB2	MARK3	LZTR1	GYS1	HDGFRP2	LRRC14	BCL7A	GREB1	GFI1B					SLC35A2
	JUND	CDH5	IRS2	GALNT9	MMS22L	SLU7	TNRC18		LCA5	FNIP2	KNDC1	HECW1	PCDHGB7	HSPA2	KIF18B	MORC3	HIST3H3				KIF14		FRMD5	RBMS2			KCNT1		FGFR1OP	TUBGCP6		GATB		GLI3	WTAP	MFSD14B		HELZ2	GOLGA8CP	LILRB3	BBS7	GOLGA6B	GLIS1
	KNL1	CAMSAP1	IQSEC2	GATA3	MMP14	SPSB2	TNIK		KNTC1	FOXC1	SLC3A2	HACE1	PCDHGC4	IGFBPL1	KCNE5	MORC2	GTPBP1				IQCK		FSHR	RFX4			KDM2B		FYB	GALK2		GLI1		WBSCR17	FNIP2	MLXIP		GRM5	HMCN1	LIPF	BRD4	GORASP2	ACBD3
	TK2	CD3E	ITGB1BP1	GBP3	MUC17	SRCIN1	TSHZ3		LRRC37A3	FOXD4L4	ARHGEF5	HAUS1	PKD1	IQGAP1	KCNF1	MTBP	GREB1L				IQGAP2		FST	RARA			KIAA1109		FADS2P1	GATAD1		GIT2		GUCY1A3	FOXA3	MUC16		GLTSCR1	HIC1	MAML2	CDC42EP4	GPALPP1	GOLGA3
	JUNB	CCSER1	KIAA1551	FRMD4A	MOCOS	SPEG	UBTF		RPS6KB1	FSIP2	ASAP2	GPAM	PLEKHG2	IFRD1	IGKV5-2	NCF2	GPRIN3				SPINK8		FZD6	RABGAP1			KCNT2		FSIP2	GABRA4		GLI4		CERCAM	FOXC1	MRI		HDGFRP2	HEATR3	MBD5	CFAP100	GTF2IRD1	GLI4
	KIAA1324L	CHP2	KIAA1671	GAK	NR4A1	TENM4	UBL7		INSC	FTCD	ATPAF1	GPKOW	POU6F1	KMT2A	KIF26A	NLGN3	GRAMD1A				ITGA5		FLT3LG	RNF19A			KLF6		GAREM1	GABRA6		GLIS3		GPRIN2	FRMD6	NAV2		HECW2	HECTD4	IGLV5-37	CCDC80	HERC2	GIGYF1
	LAMA1	CSMD2	KCND1	GIGYF2	NRG3	TMEM260	UBE2E1		ITPKB	GAS7	BAD	GUCA1C	RAD54B	LRRC37A2	ASPG	NLGN4Y	GTSE1				IRF6		FOSL1	RPRD2			PRKD2		GCDH	GABRA1		GDF15		GPR146	FSIP2	SLC24A1		HECTD1	HCFC2	MCTP1	CDK5RAP2	HECW1	GON4L
	JUN	DLG3	KIF1A	GMDS	NFE2L1	TRIM4	TULP2		ITPR2	GCM1	ATG14	GRID2IP	REG3A	LAYN	LRRC66	NLRP11	HIST1H1T				SPINK5		FOXI3	POLR2A			LRRC53		GCM1	GABRA2		GPR26		GPR179	RPGRIP1L	NCS1		HECTD4	HERC1	MAST2	CASK	GOLGA1	GPR179
	LMBR1L	DNAH3	KIF1C	GLI1	PCLO	VASP	ULK1		INPP4B	GAB3	PIK3CD-AS1	GCLC	RMND5A	LRRC37A	MAML2	PCDHA7	HIST2H3A				ITPR2		FOXN4	SEMA4B			LHX8		TUBGCP6	GFRA2		GPR6		GPSM3	GAB1	NCBP1		HAUS6	HADH	NR3C2	C22orf31	GPR98	GPSM3
	LHX3	DNAH5	JPH4	GLI3	PHC3	ATP6V1B2	MLLT3		ITGB1BP1	CCKBR	HLCS	SLC2A11	SH2B3	EVC2	MVB12B	PCDHA10	HCN3				JAK2		GAS2L3	SIX4			LIMD1		FSHB	GGT6		GRK7		GPR27	GAPVD1	NEDD4L		HEG1	HEG1	MAP1A	DPY19L4	GORASP1	GRB10
	LIX1	EGFL7	KCNV2	GIT2	PTGER1	USH1G	ADRM1		ITSN1	GPHN	C1orf216	GPR84	SETDB2	LCORL	MAD2L1BP	PCLO	HDGFRP2				INPP4B		GANAB	SIDT2			LMO7		FUS	GATA2		GNRHR2		GPATCH1	GAS7	NFATC4		HELZ	IRF2BPL	MAGEE1	DOCK4	GLTSCR1	GMPPB
	LRP1B	DPP3	KIF13B	GLI2	PTGER3	WDR54	AFF3		ITPR3	GID4	CCDC120	GPATCH3	SLC9A3	KLF15	MED25	PCDHA1	GSE1				SPINK9		FGFR2	SETD3			LINGO2		G2E3	GCSH		GON4L		RALGDS	G2E3	NAP1L3		HMGXB3	CD101	MAST1	DOPEY2	HDGFRP2	GMEB1
	MDM2	ERCC6L	KLHDC9	GPR142	PHRF1	VWA3A	ATXN7L1		ITSN2	GAS2L1	NCAPD3	HECW2	SMG1	KLF17	MAML3	PCDHGC4	GTPBP2				ITPR3		FHOD3	SLCO5A1			RNMT		GAB3	GATA6		GPR179		GPR158	GAB3	NAV3		IRF2BPL	IGHV1-8	MICALL2	DNAH12	HELB	GPATCH8
	MAGI2	FAM172A	KRT82	GSC2	PKHD1	VPS9D1	ATXN7		KIAA1549	GATA2	COQ2	HECTD1	SLFN12L	RPS6KC1	MAGED2	OTUD7A	HIST1H3A				ITSN2		CFHR2	SRRM4			MARK2		GBP5	GEMIN5		GRM2		GOLGA7B	GBF1	PCLO		IGHV1-8	HMCN2	MAGEC2	EVL	GOLGA6D	GRB7
	MARK2	FGF9	CAMK4	GCG	PLPP6	WNK3	BHLHE22		KCNQ1	H6PD	CD97	HFM1	SULF2	LRRC37A3	MIA3	INPP5J	H3F3A				JMJD1C		FIG4	SPRYD4			MAGEC1		GABARAP	GGA1		GLYR1		GOLGA4	GPHN	PELO		HOOK3	IGHV3-48	MAST4	FAM217A	GOLGA5	GGN
	MBLAC1	HEATR5A	LMNB2	GLYR1	POU2F1	WNK4	BRDT		MAPK8IP1	GDPD2	CLASRP	HCN4	CCT8L2	LGALS8	SPEN	PDZD8	GPRIN1				KIAA1210		FBXL17	STK38L			MAST1		GNB4	FZD3		GLT1D1		GPR153	GGT6	GATAD2A		ICA1L	EIF2S3	MEX3B	LONRF2	GPATCH3	RALGDS
	MDH1	LY75	PPFIBP1	GPATCH8	PODXL	NT5C1B	BRPF1		KCNH7	GEN1	C9orf131	HELZ	TDRD6	IQGAP2	MENT	PITPNM2	HDAC7				KIF21B		FYCO1	SRSF5			MARK3		GAS2L1	GAS6		GPR161		GPR25	GALNT2	PDE4A		HUWE1	IGHV3-11	MMP19	LTN1	HEATR1	GMEB2
	LYPD5	OR13D1	ALOX12	GPATCH1	PHACTR4	ADGRF3	COL17A1		KLHL21	GGA1	C18orf63	HACL1	CCT8L1P	IRAK3	MGA	PHIP	HIC1				KRCC1		SLC37A2	TMEM215			MAMSTR		GABRQ	GCN1		REXO1L1P		GREB1	GANC	PA2G4		IL9R	IGHV3-21	MED1	SATB2	HEATR3	GPR153
	MAP3K5	NXPE3	MAGEB4	GOLGA7B	PNN	ALK	C16orf62		JMJD1C	FUT1	CROCC	HECTD2	TMEM267	IQSEC3	MYBBP1A	PLPPR4	H3F3C				LAMA1		GABBR1	TNFRSF10C			SPEN		GDF5	GABRA3		GPR153		GTF2IRD1	GATA4	INPP5J		HSPB7	HSPB7	MIDN	RTN4	HECTD1	HIST1H1B
	SLC25A37	PCDHB15	MARK2	HIST1H2AH	PNISR	MAOA	CASR		KIAA1109	GIPR	SPECC1L	IGFLR1	TRO	IRF3	MORC1	PRB2	HERC1				LAMA2		GABBR2	TRAK2			MKL1		GFY	GABRA5		GRIPAP1		HDAC9	GABRQ	PAK1IP1		HEATR5B	HOXD1	MSGN1	SENP5	HECTD4	HEYL
	MARK3	PXK	MAST2	HCN1	PRRC2C	ANO6	CCNT2		KANSL3	GLCCI1	E2F5	HNRNPF	LCMT2	KIAA1462	MAP2K3	PRR12	HCN4				LILRB4		FOXP1	TXNRD3			MEIS2		GATA1	GABPB2		GMCL1P1		HERC2	GDF5OS	PHIP		HOXD4	HOXD4	MTF1	TDRD1	HCFC2	H1FX
	MEF2B	SLC6A13	MAPRE2	HERC2	PPRC1	APOC2	CELF1		KIDINS220	GPAT2	E2F4	HOXA6	PRKAA2	KIAA0232	MMP11	PPP4R4	HECA				PAFAH1B1		FOXP4	UBE2Q2			IGF2R		GATA6	GLDC		HIST1H2AH		HECW1	GATA1	PLEKHH1		HOXD13	HSFY1	RUNX1T1	TDRP	HERC1	GSG2
	SLC25A28	SLC6A3	MAST1	HIST1H2AA	PWWP2A	BAP18	CCDC39		KIAA1549L	GPC6	POLE	HSF1	ABCA4	KIAA0513	MUC5AC	PRPF4B	HTT				L3MBTL4		FRAS1	USP47			CDC25B		GBA3	GEMIN4		GUF1		GLTSCR1L	GCN1	POGZ		HNRNPL	HOXA10	MTSS1L	TET2	HAX1	HERC2
	MKX	SCAND2P	MAPK4	HAND2	RAI1	BEST2	CNOT3		KIAA1614	GDPD5	FAM71E2	HK2	ADGRB2	ITGB1BP1	QPRT	RAG1	HCN2				LILRB3		FXN	UBE2Q1			MUSK		GCC1	GIPC3		HDAC4		GPBAR1	GDPD4	PRSS48		HSPA4	EIF4G3	MUC17	GPS1	HEATR9	GPR98
	MESP2	SLC6A6	MIR17HG	HAP1	RERE	B9D1	CLEC16A		KLHL25	GLMP	FAM198B	IL12RB1	ANKMY1	KCTD11	NAF1	RBM15	HJURP				LOXHD1		FREM3	UNC5C			MTCL1		GEMIN5	GIGYF2		HDAC9		GPR39	GLIS2	RAB6A		IGF1R	INTU	NAV2	ZNF451	HEG1	GRID2IP
	MED12	RXFP2	ABCC12	GPBAR1	RAD23B	B4GALT5	CHD9		KIF13B	GATB	FAM189A1	HTRA4	ADGRE3	KDM3B	SLC24A2	RHBDD3	CD101				LRP1B		FRMPD1	FLT4			MUC16		GABRD	GLCCI1		HERC2		GPR98	GATA3	RAB6C		IGSF3	INO80	NR4A1		HELT	GRIK4
	MSX2	SLC5A5	CHCHD6	GPC2	RIMS2	CDC42EP2	CXXC4		KIF27	NR3C1	FAM196A	IL26	ARMCX4	KIF18B	NCLN	ARHGAP20	HSPA1A				MECR		FRYL	WASHC4			MUC22		GCN1	GBE1		HEPACAM2		RASGRP3	GABRA3	RALA		INHA	INTS12	NEK4		HELZ	GYS2
	MUC16	TDRD7	MTERF4	HIST2H2AC	RASAL1	CDH16	CUL4B		KLHDC9	GLI1	MAP3K10	TCF12	ANKRD17	KLRG1	NKTR	ROBO1	HSPA8				MASP2		FOXD4L3	WNK3			MUC17		GDF2	GP1BA		HELZ2		GOLGB1	GABRA5	RIMBP2		IGLL5	EIF2S3L	NPAT		HIF1A	GRM5
	MUC3A	WWOX	MAP2	H2AFX	RPA1	C3orf56	DACH1		KLHL35	GLI3	LRFN4	HTRA2	ARHGEF12	KAT7	NDUFS7	RNF225	HYOU1				MAPRE2		FXR1	ADCY1			CDC25C		GLIS2	GSN		GSAP		GPBP1L1	AGL	RGS12		IRAK1	NFKBIZ	NFE2L1		HIPK1	GLTSCR1
	N4BP3	ZNF106	ABCC10	GPBP1L1	ARHGAP33	COX7A2L	DCAF5		PRKD2	GLYCAM1	NRG1	HUS1	ASH1L	KCND1	NFIX	SH3RF3	IER2				MEIG1		GAB2	SCD			NLRP4		GABRR1	GMPPA		HARBI1		GRAMD1A	FRMD4A	RCOR1		ING3	ING3	NEUROG2		HIRIP3	GTF2I
	NCKAP5L	KIN27	MUC21	GZMM	ARHGAP42	C14orf93	DIP2B		KIF3B	GLIS3	OR4A15	IFT80	ASXL3	KALRN	NOTO	SLA2	HSF1				MMRN1		ERVK-19	TNK2			SLC24A1		FRMD4A	GATB		GPAM		RASGRP2	GABPB2	SF3A3		IFNGR1	KMT2A	PARM1		MGARP	GTSE1
	NLGN3	LOXHD1	NDRG4	HIST1H2AB	RNF223	CDR2L	DLX2		LPAR3	GLE1	OR5H14	IL9R	BARX2	KIAA1549L	NFIA	SETD2	HSPA7				MACF1		ERVK-7	MAMDC4			PRSS12		GIPC3	NR3C1		GPR88		GLTSCR1	GDF7	SHANK1		KMT2A	KRTAP10-5	PCLO		IRF2BPL	HAVCR1
	NLGN2	ZC3H11B	NAV2	H2AFJ	RP9	CEP164	ENG		LILRB5	GPC4	OLFML2A	HEATR5B	BCAM	KDM6B	NOVA2	SCAF4	IGDCC3				MASP1		FNDC3B	AP4E1			NFE2L3		GLCE	GLI3		RASGRP3		SLC2A3	GIPC3	SIPA1L3		KMT2E	MKI67	PAOX		HOXA11	GPR162
	NID1	DCT	NES	H2AFB1	RNPS1	CELSR1	EDC4		LRP2	GPATCH2	OR5H1	HNRNPUL1	C1orf101	KIF27	PARM1	SIN3B	HSPA6				MEGF11		FNDC4	APC			NLRC5		GIGYF2	GOLGA3		GRID2IP		HSPA5	GIT1	SMG5		KIF1B	KRTAP10-2	PDZD7		PPP1R13L	GP6
	NIM1K	AKAP2	NEK9	HDGFRP2	RPTOR	CHIT1	DYRK1A		MEGF8	GON4L	OVOS2	HOXA5	CCDC168	KNG1	BCAN	SPATA4	HOXA2				MDN1		FNIP2	BCL9			NIM1K		GLCCI1	GIGYF1		GVINP1		GRP	GIGYF2	SPHKAP		TRIM71	KRTAP10-10	PERM1		EN2	GRHL3
	GTPBP4		NCBP3	GSE1	RAP1GAP	CCDC40	FAM104A		MEIOC	GPN2	RIMBP3C	ACOD1	CLIP4	KIFC2	PEX14	SORL1	HOXC10				MCM10		FOXC1	BAG4			GRIN2B		GPR176	GLYCTK		RASGRP2		HCN3	GIPR	TCF7L2		WWC1	KRTAP4-2	PCNX1		HMGA2	GRIK5
	SERPINI1		NKTR	HIST1H2AJ	SCAF1	CHD4	FLG2		MAN2A1	GPSM3	RIMBP3B	IGFN1	ARCN1	LRRC32	PIP5K1C	SMG1	IL9R				MBTPS1		FOXN3	CACNB2			NR1D1		GCFC2	GLI2		HIST1H2AB		HDGFRP2	GLCCI1	TMEM131		KLF12	KRTAP4-7	PLEKHO2		HNF1A	GRM1
	NLGN4Y		NPAS4	HIST2H2AA3	SETD1A	CLPX	FAM193B		MAGEC1	RASGRP4	SPATA31A1	IDUA	CRIM1	LRRC37B	PTGER3	SREK1	HSPA2				MCM3		FER1L6	BICDL1			NDUFA13		GLI1	GLIS3		HCN3		GSE1	GNE	TNRC6C		KREMEN2	KRTAP5-1	PDZD8		HUWE1	HMCN1
	PEF1		NAV3	H2AFB2	SORBS1	CHST12	FOXF2		MAP4	GMPPB	SLC35D3	INO80E	CD8A	LMTK3	PHRF1	SRSF11	HOXD4				MICALL1		FOXD4L4	BRWD1			NAP1L5		GOLGA6A	GGA3		GSE1		SLC2A14	GPAT2	TP53BP1		KLF4	KRTAP5-4	PKHD1L1		IFFO1	HEATR3
	PDE6A		NDRG2	MASTL	SRGAP3	GJB5	PPP1R12A		MEX3C	GOLGA8A	SPATA31A5	IL4R	CCDC13	MEF2C	PGGHG	SRCIN1	INO80				MORC3		FBXL19	AGBL1			GRIN2A		GOLGA3	RNF130		GSTCD		GPR87	GMPPA	TRIM29		RPS6KC1	KRTAP5-11	PLEKHG4B		IFT80	HECTD4
	OTUD7A		NGF	HIST1H2AC	SERTAD4	CPED1	NBEA		MDP1	GCG	SPATA31A6	IFNLR1	CEP63	MED20	PHF2	SRRM2	IQSEC1				MOSPD3		FYB	CAMSAP1			NOTCH1		GOLPH3L	GLTP		HIST1H2AJ		GRIK1	GMPR2	TRRAP		KMT5B	LAMP3	PLEKHA2		HOXA3	HCLS1
	PLCG1		NKAPL	HIST1H2AG	SNX19	DDX31	OBSCN		MIA2	GPATCH8	SALL3	KPNA2	COQ5	42804	PLPP6	THUMPD1	IGHG1				MTMR12		FZD1	AGTPBP1			PGC		GFRA1	GON4L		GPATCH2L		H2AFY2	NR3C1	TTLL4		LARP4B	KLF12	PLCB3		HSPB7	HCN4
	PDLIM4		DCHS2	HIST2H2AB	SRRM2	DESI2	NKX6-1		MEGF10	GPATCH1	SPATA31A3	IGHM	CRTC1	MAGEC1	NUP210	THSD7A	IDI2-AS1				MSH3		FSIP2	CEP44			PCDHGC4		GIGYF1	GPR173		GRIK5		HAUS7	GLI1	USP35		IGLON5	KRTAP5-10	PLEKHA4		HEATR5B	HELZ
	PKHD1		PCLO	HIST3H2A	SP4	DUS3L	NUFIP2		MRC2	GSG1	SPATA31A7	ILF3	FAM179B	MAP1A	PHC1	TROAP	IRAK1BP1				CBFA2T2		RPGRIP1L	CFAP46			PHF21B		GLIS3	GPSM1		GPRIN1		HECTD1	GLI3	UNC80		ITPKA	KRTAP4-9	PPP1R35		HOXD4	HR
	ZMYND8		PCNX3	HMCN1	SRGAP1	DPYSL4	RIMBP3C		MICALL1	RALGDS	TBC1D1	CAMKK2	CLSTN1	MAGEA9	PIK3R5	TRAM1L1	KIF4A				SLC16A9		SLC37A1	CCDC88C			PIWIL1		MSTN	GRB10		HIST1H2AG		HECTD4	GIT2	VPS13D		ITPKB	KRTAP5-8	PRDM14		HOXC12	HERPUD2
	PJA2		PER3	HEPACAM	TNRC18	ENDOD1	RIMBP3B		MINDY1	GPR158	ZBTB8B	KMT2E	DPYSL3	MAGEA4	PLEKHA7	TOR4A	KLHL13				CHL1		HERVK_113	DNASE1			PNPLA6		GHRL	RASGRP4		HCFC1		HERC1	GLB1L3	WHRN		IRS1	KLF4	PRDM2		HOXD13	HCN2
	PPP1R8		PAPD5	HIPK3	TOPBP1	EMSY	TAB2		MRGPRG-AS1	GPR161	ZBTB46	LARP6	EPB41L4B	SPEN	PMS2CL	UBTF	KMT2A				MYH10		GAB1	DMTF1			PI16		GLS2	GOLGA8A		HDAC7		HCN4	GNPAT	WWC3		KIAA1462	LAMC2	PPP1R15A		HRH3	HEATR6
	PLEKHA4		PER1	HIST1H2AD	TRIP12	ERGIC1	TGFBR3		IGF2R	GPR19	ZNF839	KIF2B	EFHB	MENT	PRSS36	USP34	KIF11				MYBPC2		GAPVD1	EGR1			PIBF1		GLE1	GMIP		HEY2		HTT	GOLGA3	ABCA1		KIAA0232	PHKA2	PRICKLE3		ICAM5	IGHA1
	PLPP1		PCM1	HCN2	TONSL	EPS8L1	ZFC3H1		MLH1	GOLGA7B	LOC441476	KRTAP12-2	DEPTOR	MINDY4	PRKDC	USP51	KIF2B				NEK9		GAREM1	EEF1A1			PKP4		GOLGA6C	GPATCH1		HECW2		HEG1	GLP1R	ABI1		KRT26	KRTAP5-3	RB1CC1		INTS3	HOXA6
	PRDM16		PCNX1	HIRIP3	THRAP3	FAM227B	ZCCHC10		CDC25B	REXO1L1P	SLC6A9	KRTAP12-1	ENDOD1	MCM10	PRUNE2	UNC80	LDB1				NECTIN1		GARS	EFL1			PLCG2		GPR155	GSK3B		HES5		HELZ	GCM2	ABLIM3		ITIH6	KRTAP5-6	REV3L		IGF1R	HOXC4
	PROM2		PLEKHG1	HJURP	TTC31	FBXW12	RUVBL2		CBFA2T2	GPR153	OLAH	LATS2	MECOM	MCM4	PROSER3	USP31	SLC43A2				NFE2L1		TUBGCP6	EEF1A1P5			PHLDB1		GLIPR1L1	GMPR		HID1		HIPK3	GCOM2	PRKAG3		KIAA1211	KRT34	RFWD2		IFT122	IGFBP6
	PRDX2		PKN1	IER2	UBAP2	FBXO39	DKFZp779D0968		MUC16	GPR180	OVOS	KMT2D	ERCC6L2	MROH8	TP53I3	VPS13D	KYNU				NOTCH3		ERVK-5	EEF1A2			POU3F1		GPATCH2	GOLGA8M		HECTD1		HIPK1	GFRA1	AFF4		KIAA0100	ITGB4	RGL3		EIF4G2	HMCN2
	PTPRO		PICALM	HMBOX1	TTC14	ERICH1	POU2F2		MUC3A	GZMH	STRN4	RPS6KA4	FKBP15	SLC16A2	RAB3IP	KDR	KIN				NTN1		GALK2	ERCC3			PPP1R26		GRIP1	GOLGA4		HIF3A		HIRIP3	GIGYF1	ADGRF3		KCNMA1	CAMK1G	RASGEF1C		IFT46	IER5L
	PSD		PIGS	HMCN2	TTC28	FEN1	PCBP2		MUC5AC	GREB1	TBCA	LAIR1	FGA	MMP26	RABGEF1	WWC3	KLC3				NAXE		GATS	FCAMR			PRKY		GRK7	REXO1L1P		HDAC5		HJURP	GLI2	AP3M2		KDM3B	KIAA1462	RAB11FIP4		INO80	EIF4G1
	PRRX2		PTGDR2	HYKK	UBE2E1	FAM169A	IL4I1		MAP2K7	GRID1	IDNK	KIF14	FAM134A	MTFR1	RAB36	ABCA5	KMT2D				PAN3		GNB2	EVX2			PPARGC1B		SLC2A10	GPR152		MST1		AMDHD1	GLIS3	AKAP6		KCNQ5	KIAA0232	RPAP1		IQSEC1	IGDCC4
	QRICH2		PTGER1	IKZF4	UIMC1	F12			MRGPRD	GSS	MYO18A	KLF4	FOXL2NB	MUC17	RADIL	ABCA10	RPS6KA4				PDIA3		GABRA6	FLRT2			PPP1R3A		GOLGA8J	GPD2		HTT		IGHV2-70	GDF6	ANKRD11		KIAA0319L	CSPG4P5	RP1		INTS1	TCF12
	RABGAP1L		PLEC	HOXB6	UBQLN4	FCGBP			MTUS1	GTF2IRD1	PTK7	LATS1	HIRA	MYO9A	RASSF7	ABCA13	KRT222				PARP8		GABRP	LIFR			PRKX		GON4L	GPR25		HELZ		HOXD9	GLE1	AMOTL1		PRKACB	IQSEC2	ROBO1		NFKBIB	HTRA2
	RFX4		PIPSL	HOXA3	UNC13D	FEM1C			EMCN	HCN1	ZFAND3	KNTC1	MAP3K6	NACAD	RCOR2	ABCB10	LCA5				PAX1		CCKBR	LSR			RAD18		CCDC88A	GREB1		HIPK3		CCDC36	GOLGA8B	ANKRD28		JMJD1C	IRX6	RAPGEF2		ING3	HUWE1
	RALGAPA2		PLPPR4	CHUK	UBR5	FNDC1			MYO18A	HDAC9	PACSIN2	KRI1	LMLN	NCOA5	RAPH1	ABCA2	KIF4B				OTUD4		GNB4	MAST3			ERC1		GPRIN2	GRHL2		HIST1H2AD		HMMR	GRIP1	ALPK3		KIAA1671	CAMK1	RAP1GAP		INSM2	IER5
	RFWD3		PIP5K1A	IKBKB	YY2	FEM1A			MYO9A	GYS1	PKN1	LEO1	MYO7A	NCOA6	RBM10	ABCC11	PHKA2				OVOS1		GUCY1A2	MUC12			RAF1		GRAMD1B	GRID1		HEATR6		HOOK3	POLR2M	ANKRD12		PRKACA	KCNMA1	SCAF1		KMT2A	IFFO1
	RNF103		PNN	IL9R	VAV2	FRS2			NAV2	SLC2A4	LHX4	LAS1L	NUP155	NEURL1B	RFX1	ALS2	RPS6KA2				PDIA6		GPHN	NUP153			RBM12		GPR101	GALNT11		HIPK1		HTATSF1	GSK3A	ARGLU1		KIAA1109	KCNH2	SHE		LENG8	HOXA3
	RPAP2		PPP1R3D	HPS6	XPC	LRRK2			PCSK1	BLZF1	ELP5	KY	OCM	NFAT5	RGL3	MLLT6	LENG9				PHC2		GFRA2	OVOL1			DLC1		GPR179	GMCL1P1		HJURP		HK3	GOLGA2	AQP7		KCND1	IRX2	SOCS3		KIF2C	HOXA4
	MRPL23		PNISR	HOXD13	ABLIM3	LTK			NDRG1	GPC2	HGSNAT	LETM1	OCM2	NOS2	RGS3	AHNAK	IGSF21				PDE7B		GAS2L1	SLC13A2			ARHGAP32		GPSM1	GNB1L		AMDHD1		IL18RAP	GPR143	AQP7P3		KBTBD6	JARID2	SNAPC4		KLHDC4	ICE1
	ROBO1		PPP1R16B	IFT140	ACIN1	MTF2			NCDN	GPKOW		ITPKC	OSBPL6	GAP43	RGS12	ADGRG2	INSM1				PHF8		GALR1	RUBCN			TSPOAP1		GRM2	HIST1H1B		IRF2BPL		IDE	GPR156	APC		KCNH5	KRTAP10-1	SPTY2D1		TRIM71	INHA
	ZBED9		PPM1H	IL1A	AGFG1	MYO19			NFATC3	GPR83		IQUB	PCDHGB3	NLRP6	ARHGAP44	AMPD2	IQCE				PNPLA1		GATA2	STIM2			POLR2A		GOLGA8K	HS1BP3		CCDC36		EIF4G1	GPER1	ETNPPL		KIR2DL5A	KRTAP4-12	SRGAP3		WWC1	IER3
	SIK1		PPP1R3E	ICE1	ACLY	MYO1D			NOTUM	GPR88		IRX1	PCK1	NOL8	ARHGAP11A	APOLD1	ITPKB				PEAR1		GATA4	TAOK1			RNF145		GMIP	HEYL		IL10RA		HOXA3	CCDC88A	ATAD2B		KLHL33	KRTAP4-1	SPATA33		KLF12	INCENP
	SIN3A		POU4F2	EIF4G3	MLLT3	OBSCN			NKTR	GPR98		ITPR2	PCSK5	NOX4	RPRD2	ANKHD1	KRT24				FAM213B		GDF5	TAOK3			SEMA4B		GNPNAT1	HIST1H1C		IL11RA		HYDIN	GRAMD1B	CACNB2		JADE3	KRTAP4-4	SSTR1		KMT2B	IQSEC1
	SHANK1		PPP1R16A	INO80	MLLT6	OGT			NOLC1	GZF1		MAPK8IP3	PCDHA2	NLRP2	RP1L1	LPA	KRT26				PLEKHH3		GFRAL	TNS1			SETD5		GPR61	HCN1		IER2		IFT81	GPR101	CAAP1		JPH1	KRTAP4-8	SPG7		KLF4	INHBB
	SIK2		PPARGC1B	INTS10	AHDC1	OR5AK2			NRL	GOLGB1		AK9	PTDSS1	NOM1	RNF10	ARL15	PSMG3-AS1				PLEKHA6		H6PD	TTN			SERINC3		GPATCH8	HERC2		HOXA11		IL9R	GPR179	CARMIL2		KBTBD7	KRTAP5-7	SUPT7L		KMT5B	IRX3
	SKAP1		PRPF40A	IL3RA	AGO2	P3H2			NPAS2	GORASP1		MAPK8IP2	SLC26A6	PCLO	RRBP1	ASTN1	KANK1				PIBF1		GADD45B	TBC1D4			SKA1		GRB7	GTPBP3		HMCN2		HSPB7	GTSCR1	CADPS2		KCMF1	CAMK1D	SRGAP1		KRI1	IL6R
	SIK3		PRAM1	IAH1	AMMECR1	PTPRS			NAV3	GPBP1L1		ITPR3	RTN4	PCDH11Y	SCAF8	BFSP2	IRS2				PKP4		GAS8-AS1	TBC1D12			SGK3		GGTLC2	HIST1H1E		HNF1A		HOXD4	GMCL1	BRF2		KIF1A	KIAA0556	TOB1		IMUP	INSRR
	SIPA1L1		RAI1	IGHG4	ADGRG4	ATIC			NKAPL	GVQW1		KIAA0100	SF1	PDE4A	SIK1	BDKRB2	IRX5				PJA1		GATA6	HIVEP2			SIGLEC15		GPATCH1	HAP1		EIF4B		IGFBP3	GOLGA8A	NCAPD3		KLHL1	KIAA1109	TPRXL		IL16	IRAK1
	SHC3		REV3L	ING5	AKAP6	PTPN11			PCLO	GLTSCR1		KIAA1324	SLC6A8	PAPD5	SHROOM3	BTNL2	IQSEC2				PPP5D1		GCC1	ZNF469			SLITRK3		GRXCR2	GPAM		EIF4G1		HSFY1	GPN1	C6		KIAA2026	KRT40	TRIM11		IQSEC3	IL17RA
	SPSB3		RBM15B	KIF13A	ANAPC16	PSPC1			PDE11A	GTSE1		MAPK8IP1	SACS	PCDH11X	SCAF4	AXIN1	ITGB1BP1				PREP		GEMIN5	ZNF592			SGK1		GSG1	GPBAR1		IGDCC3		HOXD13	GPATCH8	COPG2		KIF5B	KRT78	THEGL		IWS1	MTIF2
	SORL1		RBM15	PRKCD	ARHGEF28	SRD5A2			TIPARP	HCN3		SPAG9	SEMA6A	PTGER4	SHANK1	BIN2	MAPK8IP1				PPIL3		GGA1	ZNF687			SNIP1		GPR158	GPR98		HUS1B		ILKAP	GPR27	C3orf49		KCNQ4	KCNH8	ZFP36L2		IRS1	INSM2
	SCARF1		RAB11FIP3	LENG8	ARHGEF17	SLC27A6			PAIP2	HDGFRP2		IST1	RUVBL2	PHF10	TSEN34	BOD1L1	KIAA0408				PRDM1		GALNT5	RARS			SLITRK2		GPR12	RASGRP3		HUWE1		INTS3	GPATCH1	CELSR1		KCNS2	KRTAP4-6	TJAP1		SPINK5	KLRG2
	SMAD6		RAB11FIP4	MKI67	GFER	SAMD9			DCHS1	GSE1		TCF4	SLC36A2	PLEKHG1	SCAF1	BICD1	KCNJ16				PPT1		GALNT9	VEGFR3			SMARCC2		GMEB2	GSC		IRF2BP2		IGF1R	GRPR	CDCP1		KIR2DL5B	JAG2	TMEM245		ISY1	KMT2A
	SPATA2L		ROBO4	WWC1	ARID1A	SYTL3			PDE12	GOLGA8CP		ITPR1	KIAA0922	PKN1	SH3D21	BUD13	JARID2				PRR20B		GCSAM	GOLGA6L10			SMARCC1		GOLGA7B	GNL3		HYDIN		IKBKE	GSK3B	CEP126		PRKD2	KDM6B	TNIP1		ITGA8	KMT2E
	STAT4		RNPS1	KMT2B	ARID4B	STAT3			PHF1	GRIK5		JARID2	WDR17	PLAG1	ST6GALNAC5	CACNB2	KIAA1958				PLG		GATA3	PLA2G4C			SPTB		GOLGA8M	IDNK		HEATR5B		IMPDH1	RALGDS	CD14		KLHL31	KLHL1	TREX1		JAZF1	LRRC37A2
	GTF2H2		RAP1GAP2	KMT2D	ATN1	TTN			PHF24	HCFC1		KIAA1161	ZBTB18	PAG1	SMC1A	BICDL2	KIAA2022				PRR20C		GEM	ATP6V0A1			SPTBN2		GPR153	GOLGA8IP		FAM126A		EIF4G2	GPR150	C12orf4		JMJD6	KIAA2026	TRPC1		KIAA1462	KIF26B
	TMEM246		RAP1GAP	RPS6KA4	B4GALT2	TEX26			PHACTR3	HDAC7		KIAA1551	ZNF841	PLEKHG3	IGHMBP2	CD163	KIAA1671				PRR20E		FRMD4A	NBPF20			SRRM2		GRIPAP1	GOLGB1		HOOK2		EIF4G3	GPR158	C12orf42		SPN	KRT75	UBAP2		KIAA0232	LRRC37A
	TNFRSF25		SELENON	PQLC2	DNAJC6	TECPR2			PI4KA	HEATR1		KNL1	ZNF658B	ZMYND8	SNAPC4	C2orf71	KANK4				PRR20A		ERVK-6	JMJD6			SSTR4		GREB1	GZMM		HRH2		INCENP	GOLGA4	C12orf43		LMNB2	PRKD2	TSHZ1		KRT16	WWC1
	TRMT11		SF3B2	KIF16B	BFSP2	TBC1D12			PIAS2	HEY2		KIAA1210	ZNF208	PLEC	SF3B1	CACNB1	KCTD14				PRDX4		GAK	NCAM1			STAC2		GRHL2	GREB1L		ICAM5		INTS12	GOLM1	CSRNP3		LRIF1	KRTAP4-3	USP4		KANK1	KLF12
	TREX1		SIGLECL1	KMT5B	BLOC1S3	VPS52			ACAN	HES3		KCNC3	ZNF558	PKD1L3	SLCO2A1	CDC14B	KIAA1586				PRR14L		GARNL3	TRIM5			TINF2		GOLGA6B	GPRIN3		INTS6		IGLL5	GRIPAP1	KIAA0141		PPFIA1	KRTAP5-2	UNKL		IRS2	KMT2B
	PRRG2		SH3RF3	RPS6KA2	BCL6B	WNK2			PIGS	CD74		KIAA1109	ZNF629	PLEKHG4B	SNAPC3	COL18A1	CAMK2G				PSMD5		GDF9	NDC80			TNRC18		GPALPP1	GRAMD1A		HOXA13		INTS1	GREB1	DMWD		MAGEA6	KIF23	USP24		MAPK8IP2	KMT2D
	TTLL6		SNURF	TMPO	BRAF	TJP2			PLEKHA5	HID1		CAMK2G	ZNF154	PLEKHA6	SAYSD1	C16orf86	KCND1				PRR20D		GEMIN4	EPS8L2			TLR2		GSDMD	GRM7		IGFN1		IRAK1	GRID1	DRC7		MED13L	JMJD6	USP31		KIAA1522	KRT35
	USP4		SHE	IGF2-AS	MTHFD1	ZNF788			PLEKHG3	HMGCS1		KALRN	ZNF160	POU2F2	SSBP3	CARMIL1	KCNN3				PSD		GGA2	DOCK8			TRAPPC9		GUCY2D	SLC2A5		IKBKE		IGSF10	GRID2	EPB41L1		MED13	KBTBD2	ULK1		IQSEC2	LCORL
	UBE2O		SMTN	IQSEC3	BICDL2	ZNF107			PHRF1	HECTD1		KCNIP2	ZNF189	PPM1G	SAP130	CENPJ	KBTBD6				PROX1		GGTLC3	ARL6IP5			TRAK2		HS1BP3	GRSF1		IL34		ING3	GMCL1P1	CLINT1		METTL12	PNCK	USH2A		KIAA1549	KLF4
	ULK4		SP8	ITGAL	BRAP	GRLF1			PKHD1	HECTD4		KIAA1324L	ZNF256	PRAMEF22	SP3	CHD7	JPH1				PTPN5		GLCCI1	ZNF212			TRMT2A		GTF2IRD1	HIST1H1A		ICE1		INSM2	GORASP2	EVPL		MED19	CAMK4	WDR33		KRT14	LRRC37A3
	USH2A		SPOCD1	INO80B	BCR	ATP13A3			PLEC	ALAS2		CAMK2A	ZNF616	PRKDC	SPTBN2	CFAP54	KBTBD7				PTPRD		GBE1	RPS13			TRIP12		GSG2	HAUS5		IDUA		KIF22	GSG2	EXOC6B		MAGEB4	LTA4H	VASH2		KRT8	RPS6KB1
	FLT1		SRRM3	INF2	CABP1	ADGB			PKD1L1	HERC1		CAMK2D	ZC3H7A	PPIG	SPATA32	CFTR	KIF20A				RAD52		GMDS				TMEM52B		HDAC9	HCK		EIF4G3		KIF4A	HCN1	FAM174B		MBTPS2	LRBA	VWA3B		KCNMA1	KSR1
	VOPP1		SNRNP48	ITPKB	CACNG3	METTL1			PLEKHG2	HADH		IPO5	ZNF473	POGZ	SRCAP	C6orf132	KIF19				RASA3		GPR149				TNKS		HEPH	HELB		INSL4		KMT2A	HDAC2	FAM105A		MEI1	LRIF1	WDR5		KCNG4	KSR2
	WBSCR27		SPATA6L	DIO2	CAMSAP1	C17orf49			PLEKHH2	HCN4		IRAK2	ZNF850	PRDM10	SSBP4	CHD3	JPH2				RECK		GPR182				TRMT112		HERC2	HELQ		INTS12		PHKA1	HDAC4	FGFR3		MCTP1	LRP2	CHRNA4		IRS4	LAMP5
	WFIKKN1		SIX5	KIAA1462	CCNL1	MYO9B			PLXNC1	HDAC5		KDM4A	ZNF883	PRAMEF18	STAG3	C9orf106	JPH4				RELN		GPR183				TRNT1		GYS1	GSE1		IL4R		PRKCI	ALAD	FOXK1		MAGEA12	LRP4	ACD		KANK3	IQCE
	WHRN		RBM17	KIAA1211L	CLIP4	ATXN2			PHLDA1	HAUS8		KLF2	ZFHX3	PRG3	TUT1	TRIP10	KIAA2026				RCOR3		GPAT2				TTLL4		HEATR4	GTPBP2		ILDR1		LENG8	HERC2	HIPK2		MAST2	LMTK3	PRKAA2		KIAA1468	IRS1
	ACD		SORL1	KRT26	CRTC2	RNASEK-C17orf49			PIAS1	HEG1		KLK13	ZNF805	PSD4	TBX15	CROCCP3	KLF6				TAF15		GLIS1				UNK		HECW1	H1F0		INTS1		MKI67	GYS1	MAPKBP1		MAGEC1	LSG1	ABHD8		KDM4B	CAMK2B
	ACTRT1		SRRM4	KRT2	CACNG4	APOC4-APOC2			PNPLA2	HELZ		KMT2C	ZNF586	PYDC2	TET3	CPS1	KLHL17				RAD51		GYPE				UBN1		GLTSCR1L	HS6ST2		IL17RD		KISS1	HAUS1	MLK4		MAGI1	PPFIBP2	PRKAA1		KIAA1109	MAPK8IP3
	AKTIP		SLAIN1	IRS2	CDK5R2	NT5C1B-RDH14			POU2F1	HR		KCNQ4	ZNF697	RAB36	TMEM145	CROCC	KCNB1				RCCD1		NR3C1				UNC79		HARBI1	GOLGA5		IGSF10		IGKV2-40	HAUS4	MAP3K7		MATN3	MEF2C	AKAP9		KANK2	KIAA0319
	APOL4		SNPH	JAK2	CCNL2	CAP1			PHACTR2	HES1		KCTD5	ZNF415	RASSF1	TPBGL	CXorf67	KLHL18				RFESD		GLI1				UBR4		HBEGF	GPR162		IGSF22		LAMA3	GOLGA1	MAP7D2		NR3C2	MBTPS2	AFF3		KAT6A	CSPG4P5
	ANKS1A		SPATC1	KIAA1522	CDK11B	KMT5A			PNN	HCN2		KIF21A	ZNF543	RAD17	TMEM249	DPY19L2	KIF23				DLC1		GLI3				USP9X		GOLGA1	GPATCH3		KMT2A		LAMA4	GPBAR1	SLC2A13		MAK	MBD6	INA		KCNC1	ISL2
	APOL3		SPPL2B	IQSEC2	CACNG8	PMS1			PLCB2	HIPK1		KLHL31	ZNF594	ARHGAP21	TMEM181	DCST1	KCNB2				RRM1		GIT2				VPS13A		GPAM	MASTL		LACRT		WWC1	GPR63	MTSS1		MAPRE2	MAGEC1	AJUBA		JPH3	ITCH
	ARAP2		SPTBN4	ITSN1	CCDC39	XG			PPARD	HMGXB3		GRINA	ZNF658	RGL1	TOR1AIP2	DKK1	KIF3B				ARHGAP8		GYPB				TCIRG1		GPR39	HCFC1		LDB2		KIF5A	GPR88	NBEA		MED12L	MAGI3	ANKRD11		KCTD16	JADE2
	ANKS1B		SRSF7	KRT8	CDK13	AGO2			POPDC3	HOXD9		LIME1	ZSCAN31	DLC1	TNIK	EPB41L3	LBR				ARHGAP32		GNPAT				UTP14C		GPR98	HEATR1		LAT		KIF7	GPR98	NVL		MAST4	NR3C2	AFF1		KIDINS220	PSMG3-AS1
	APC2		STK35	KCNMB3	CDK11A				PRUNE2	IRF2BPL		LDB3	ZNF326	RIC1	TNRC6B	ENDOD1	LIPT1				RNF215		GOLGA3				WEE1		GSC	HMCN1		LAPTM4B		KLF12	GNPTAB	PSME4		MEX3B	MED29	AMBRA1		KDM4C	KANSL1
	ATP10D		SRRM1	CKB	CECR6				PPEF2	HPSE		LMBR1L	ZNF790	ARHGAP9	TNS2	ECT2	LMNB1				RBMXL3		GALNT10				WDR88		GOLGB1	HECTD1		WWC1		KMT2B	GOLGB1	RIMS3		MFSD8	42798	ATP12A		KIF17	IRS2
	ATM		SRRM2	CKMT2	CACNG2				PRDM2	HSPA1A		LPAR5	ZSCAN20	RIMBP3	TOE1	FAM90A24P	DLEU7				POLR2C		GCNT7				WDR91		GPR17	HECTD4		KIF7		KRTAP24-1	GPAA1	RYR2		MGAM2	MAP3K5	ATP1A2		KIAA1614	KIAA1522
	ATN1		SPAG1	KDM3B	CHFR				PRRT3	HSPA8		LGR5	TOGARAM1	RNF13	TRAPPC11	ELMSAN1	LMNB2				RRP12		GCOM2				KIAA1429		GREB1L	HIP1R		KLK11		KREMEN2	GREB1L	SLC38A5		MGA	MICALCL	ATMIN		KRT19	CSNK1E
	ATR		SRSF5	JAK3	CHIC1				PREX2	UROC1		LHX3	DKFZp686L21237	RNPEPL1	TRIM25	FAM90A5P	LRBA				RRP7A		GFRA1				WIPI1		GRID2IP	HCFC2		KMT2B		IGKV2D-40	GRID2IP	RTF1		MCF2	MACF1	ATP4A		KIAA2012	KCTD18
	ATXN7L1		TMC2	SPAG9	CLASP2				PPARGC1B	HOXC4		LINGO1	SLCO4A1	RPAP1	TSC1	FAM90A14P	LRIF1				SEZ6L		GGT3P				WNK4		GRIA2	HERC1		EVC2		KIF4B	GRIA2	SPATA31E1		MED1	MAST4	ATP1A4		KBTBD7	KCNMA1
	BCAR1		TMEM177	KAT6B	CLASP1				PRPF40A	HNF1A		LAPTM5	ZDHHC11B	RNF214	TTBK2	FAM91A1	LRP3				SH3RF3		GIGYF1				HIBADH		GRIK2	HFM1		KLF7		KLF4	GRAMD1A	SCN8A		CHCHD3	MFAP2	ATP1A1		KCMF1	KCNH3
	BCL6		THEG	KCNH7	CLASRP				PRR32	HSPA7		LCN1	TRIM64C	RP1	TRIO	FAM90A7P	LMTK3				SETD1B		GLI2				HTR3B		GPRIN3	GUCY2F		PRKD3		LAMB1	GVINP1	SCN5A		MYBBP1A	MEX3B	BACH1		KDM6B	KCNQ1
	ATG14		TMPRSS13	ITM2C	LINC00521				PSMD11	ICA1L		MED13	MSRB1	RNF216	TRPC6	FAM90A15P	MAGEB3				SETD2		GLIS3				ABLIM3		GRIP2	HADH		KATNA1		LARP7	GSN-AS1	SPTAN1		MMP9	MEF2A	ATP1A3		KLC2	KCTD15
	BCL9L		TPRXL	KIAA1551	CHD9				RBM20	HOXD11		MEF2C	AIM1L	RNF10	UMODL1	FAM90A8P	MED13				SHANK3		GDF6				PRKAA2		GVQW1	HCN4		LEO1		RPS6KA2	GLTSCR1	MAPT		MPRIP	MEX3A	ARSB		KLF16	IRF5
	B3GNT2		TOPORS	KIF18B	DBNDD2				RASIP1	HSPA6		ATF7IP	CIB2	RAPGEF2	UBAP2L	FAM90A20P	LEMD3				SETX		GGA3				ACKR1		RASGRP2	HGF		TMPO		RPS6KA5	SLC2A5	TRIOBP		CDC25B	MGA	SLC4A3		KLHL1	IRS4
	BAIAP3		TLK1	PRKCG	SPECC1L				RAB32	HYDIN		MCU	CIC	RRBP1	UBQLN2	FAM90A18P	MAML3				SHKBP1		GGT2				ABLIM2		GLTSCR1	HTT		LLGL1		LLGL1	GTSE1	TET2		MTF1	MED1	BHMG1		KIF21B	TCF4
	BICD1		TNRC6B	JMJD1C	GJA1				RALGAPA1	IGFBP7		MDGA2		SERPINE3	USP43	FAM90A22P	MAST2				ST8SIA6		GHR				PRKAA1		GTF2I	HEPACAM		LETM1		IL17A	CXCL1	WWC2		MTMR8	MMAB	T		KLF6	KANK3
	CAMSAP3		THRAP3	KIAA1210	CWC25				RIMS2	ICK		MED25		SIK1	UTP23	FANCB	MAGI3				SIK3		GYPA				ACAD11		GTSE1	HEG1		IL12B		IMUP	H1FOO	XRCC1		MTSS1L	IGF2R	ARNTL		KCNK12	KIAA1671
	BMT2		TSC2	ANOS1	DAXX				REEP1	IL9R		METTL13		SEL1L	VCX3A	FAM90A1	MAPRE2				SNX12		GK3P				CHRND		HDGFRP2	HIPK3		INO80C		ING4	HAUS5	LINC00083		MUC16	MAPK15	BSDC1		KIF21A	KANK4
	BRCA2		TTBK1	KDM2B	DCP1A				RALGAPA2	HSPA2		IGLV4-3		SHROOM1	VPS13C	FAM90A10P	MAST1				SGK3		GPR155				AKT2		HELB	HR		ITGA5		ITGA5	HSPBAP1	ZNF503		MUC3A	MLH1	CAMSAP3		PSKH2	KAT2A
	C1orf186		TTC14	JAKMIP2	DVL2				RFX8	HSPB7		MADD		SHANK1	VCX	FAM90A23P	MED12L				SMG7		GPC4				AKT1		HELQ	HIPK1		IGF2-AS		IP6K1	HDAC1	ZNF177		MUC4	MPRIP	CASP8AP2		JMJD6	KCNC3
	BAHD1		TRPC6	KIAA0930	EGR2				TSPOAP1	HOXD4		MBLAC1		SIGLEC10	VCX3B	FAM90A12P	MACF1				SGK1		GPRC6A				ADCY5		SLC2A14	HIRIP3		INSC		IQUB	GSE1	ZNF608		MUC5B	MUC16	BRAP		KIF3B	KDM4D
	BICD2		UBE2E1	KAT6A	DSN1				RMI1	SERPING1		MED12L		SLX4	VTA1	FAM90A27P	MARK3				SHISA7		GPSM2				AHI1		GOLGA6D	HJURP		INO80B		IRF9	GOLGA5	ZBTB7C		PAQR8	MUC4	BTBD9		L3MBTL3	KIAA0895L
	C1QTNF8		UBAP2L	JPH3	FAM222A				RNF223	HSFY1		MMP15		SETD1A	WT1	FAM90A13P	METTL7A				SMNDC1		GPATCH2				AKNAD1		GPR162	HOXD9		PATJ		ITGAL	GPR84	ZNF592		ABCC3	MUC5AC	CACNA1A		LMO7	KANK2
	BYSL		UNC13D	KBTBD6	EP400				ROBO4	HOXD13		MACROD1		SMNDC1	PGM3	F12	MEX3D				SLC9A7		GRIP1				AKT3		GRHL3	IFFO2		IL1RAPL1		PATJ	GPATCH2L	ZNF34		MTUS1	MUC5B	BTBD17		LOXHD1	KCNAB2
	C2CD3		TXNIP	KCNA2	FAM117B				MRPL34	HOXB5		MAML1		SP2	AMHR2	FAM90A16P	MFSD2B				SMOC2		POLR2M				AOAH		GPRIN1	IFITM5		IRS1		ITPKB	GP6	DKFZp586F0420		MTMR3	ABCC3	CARMIL2		LRRC41	KCNC2
	BSN		USP31	CKMT1A	FARP1				RNPS1	IGF1R		MAPK1IP1L		SMG1	AGFG2	FAM83E	SPEN				SPSB1		GTPBP6				ANKRD10		GRM1	IGFLR1		ITIH6		IRF4	GRIK1	BEGAIN		MTMR14	MTUS1	C15orf39		LRP3	JPH3
	CARD6		WNK4	KIDINS220	ERF				RAP1GAP2	IMPDH2		MIA3		SMC3	ADCK2	FAM90A9P	MINDY4				SPAG17		GK				ANKRD31		MASTL	IGLL1		KRT20		IRS1	HCFC1	ZNF559-ZNF177		MUC17	ABCC1	CRISP3		LIPE	KANSL3
	CAPN1		ALDH16A1	KDM4C	FHDC1				MST1R	ICE1		MINDY3		SERGEF	ANO8	FBXO11	MECP2				NR5A1		GRAMD2				ASCC3		HCFC1	CD101		AK9		KIAA1462	HDAC7	CHD3		MRS2	NAF1	CPEB4		LMTK3	KIF12
	CAMSAP1		ACIN1	KDM5D	FRMPD3				RAP1GAP	IPCEF1		MIA2		SRCIN1	ANPEP	HRH4	MGAM2				STK38L		CCDC88A				ATP10A		HEY2	CCDC36		KANSL1		JDP2	HDGFRP3	C7orf49		NAF1	NCKAP5	C4orf46		LRRC43	JMY
	C2orf54		ABCA3	KIAA1614	LYRM4				SCUBE1	IL4R		MILR1		SRRM2	AP4E1	MAP3K7	MED17				SULT1C4		GPR171				ATOH1		HMCN1	HYOU1		IRGQ		KIAA0232	HMCES	SETMAR		NCKAP5	NACA	CACTIN		MAGEA6	JPH1
	CORIN		CHRNE	KBTBD7	MBNL1				SERINC3	IRGM		MMP1		STARD9	ANKS1A	LYST	MED1				SSPN		GRB10				ATP10B		HKR1	IL10RA		JADE1		KIAA0319	HES3	RIMS2		SLC24A2	NACAP1	CCDC85A		MBOAT2	KDM6B
	EBF3		ACLY	KIF19	MAP3K7				SMCR5	IL6		MINK1		STAG3	AMER3	MUC19	MPPE1				SPATA46		GRK5				ADAMTSL1		HNRNPR	IL11RA		KRT76		KIAA1211L	HMGCL	CLEC20A		NAV2	NAV1	CDK13		MDM2	KIF1C
	CDC37		FDX1	JPH4	LRIG1				SETD1B	KPNA7		METTL5		TBX15	ARID3C	MSH6	MPHOSPH10				TEC		GRAMD1C				ADAMTS6		HECTD1	HNF4G		ITGAX		KRT24	HEATR3	MACF1		NEBL	NCOR2	CDT1		MAGEB16	KLF16
	CBLB		AGAP2	KIAA1024	MTDH				SETD2	INTS1		MCM4		TIRAP	ANKZF1	MYH7B	ABCC12				TENM3		GRM2				ARSI		HECTD4	HMCN2		ITSN1		KIAA0825	HECTD1	OLFM1		PCSK1	PRSS12	CLIP1		MBTPS2	KLHL1
	CCNYL1		AIFM2	KIAA2026	LZTS2				SH3RF2	IRAK1		MED12		TLN2	APC	MYO15A	MYRF				TET3		GRM3				BRD3		ALAS1	HMGCR		KIAA0100		KANK1	HECTD4	SRRM3		NDRG1	NEURL1B	C5orf42		IGLV5-37	IRAK2
	CELSR1		ANKRD34A	CKM	NUP58				SMG5	IRAK1BP1		APOOL		TMEM87B	RAD54L2	NFRKB	MORC2				TCN2		RASGRP4				BRSK1		HERC3	IL17RC		KRT79		INS-IGF2	HHEX	LOC100509620		NEURL1B	NKX3-2	CIC		MED4	JPH4
	CCDC158		ADM	KIF5B	NRG2				SPAG11B	IL6ST		MED6		TMEM44	ATG2A	NHLRC3	MTCL1				TECTA		GALNT14				BOD1L1		HERPUD1	CAST		KCNA5		IRS2	HBP1			NFATC2	NFAT5	CEP152		MADD	KLF11
	CGNL1		ARHGEF28	KLHL25	OSBPL10				ST3GAL5	ING3		MPPED2		TMEM129	BAHCC1	NLGN4X	CBFA2T2				TMPRSS2		GNB1				CABIN1		HELLS	RPP14		KCNH6		KIAA1522	HERC1			NCBP3	NHSL1	CRAMP1		MAGEA12	KLF6
	CCDC142		ARL6IP4	KCNE3	OSBPL6				SIMC1	KMT2A		MSX2		TNIK	ASPHD1	NSMF	MTG2				TINAG		GNB5				BRWD1		HERC1	IL27RA		KCNK4		IPO13	HAUS6			SLC8B1	NINL	CHTF18		MASP2	KMT2C
	CFAP46		ANAPC1	KCNN2	OTX1				SMTN	KRTAP11-1		MKL2		TP53BP1	ATXN7L1	NLGN1	MTSS1L				TMEM245		GMEB1				BRINP3		HIPK4	IFT172		KCNJ16		IQSEC2	HADH			NEK3	NLRC3	SPECC1		MAST2	KMT5A
	CLASP2		ARHGEF6	KIF13B	ARHGAP4				SPAG11A	KIF1B		MRC1		TOE1	BCL9	NUP153	MUC16				TM9SF4		GPATCH8				CABS1		HAUS6	EIF4B		KCNH2		ITGB1BP1	HDAC5			NFE2L2	NR4A1	CTTNBP2NL		MAMDC2	KBTBD11
	CLASP1		ASAP3	PRKD2	SLC12A2				SH3KBP1	KISS1		ABCC2		TOPAZ1	DNAJC6	OXER1	MRGPRD				TMED2		LINC01565				BRSK2		HCN4	EIF4G1		KCNJ8		KRT13	HES6			NEK10	NRG3	SLC7A4		MAGEB17	KCNA3
	CMYA5		ARHGEF2	KIF23	RSRC1				SLC9A3	LDOC1L		MTMR7		TRIM5	BCLAF1	OR7C1	MROH5				TNRC6A		GGN				BEAN1		HTT	IGDCC4		KCNQ2		KRT8	HHLA1			NRG3	NKTR	DCC		MAP1A	KRBA1
	EBF2		ARMC5	PNCK	SEC14L5				PHGDH	LRRC37A		MSLN		TMIGD1	BRPF1	OTUD7B	ABCC4				TOP3B		GLT1D1				BTBD9		HEG1	HUWE1		KCNQ5		KCNMA1	HBS1L			NSD1	NOLC1	CUL7		MAP4	KIF21A
	CHD3		ADAMTS13	CAMK4	SCUBE2				SETD1A	LAMA4		MRO		TNFRSF4	ZNF436-AS1	PATL1	ABCC6				THAP9		GPR22				CAPSL		HELZ	IFT80		KRTCAP3		KCNH6	HTT			NKTR	NOMO1	DACH2		MAP3K1	KIF23
	CLUL1		ATAD2	KIF3B	SOWAHB				SIX5	WWC1		MRM3		UNKL	BAZ2A	PCDHA6	ABCC10				TMEM53		GRPR				CASP1		HERC6	HOXA2		KIAA1755		SPAG9	HEATR9			NOLC1	NAP1L3	DGKZ		MAP3K5	LLGL2
	CLTCL1		ATAT1	LUC7L2	SWT1				SOS1	KLF12		MUC16		TYMP	CCDC144NL	PCDH8	MRVI1				TRMT2A		RALGDS				BRWD3		HIPK3	HOXA3		KIAA1958		KCNU1	HEG1			NAP1L3	NPAS3	DACH1		MAGEC3	LAMA2
	C12orf56		ARRDC3	LBR	TBX3				SPO11	EVC2		ABCC4		UNC13A	BNIPL	RIMS3	MTX1				TRPV2		GPR151				CARMIL3		HR	HOXC10		KNL1		IRF1	HELZ			NR1D1	NR1D1	GAD1		MAK16	LAMP1
	EBF1		ASAP1	LPCAT4	TCF20				SKIDA1	KLF4		MPEG1		UBR5	BTN1A1	RAB11FIP1	MTHFD2L				TRAPPC8		GPBP1				C2orf71		HEMK1	HYDIN		PKM		ITGA2	HIPK3			NRXN1	NEUROG1	DEFA5		MAST1	KDM6A
	EBF4		ASCL2	LHX9	TBC1D5				SMG1	KIF16B		MPP5		UBR4	CC2D1A	RIMS1	NAV2				TANGO2		GALNTL5				BIRC2		HIP1	IGFBP7		KIAA1210		JARID2	H2BFWT			NFE2L1	NR1D2	DENND1C		MED12L	KIFC2
	CRK		ATXN7L1	LIN7A	SYNDIG1L				SRRM4	PHKA2		MRVI1		UGGT2	CHAF1A	SASH1	NCOA6				TRPC1		GOLGA4				C1orf140		HECTD2	IKBIP		KIAA1468		KIAA1755	HAGHL			NPAS1	NFE2L1	DDB1		MICAL1	LAMC3
	CUL4B		BCL11B	LRRC24	TACC2				SPHK2	KSR1		ADI1		VILL	BSN	SYT15	NFATC2				TRPC4		GPANK1				COL2A1		HENMT1	IKZF5		ANOS1		KANK3	HDAC6			NAV3	NPAS1	DHX34		MICALCL	LIN37
	CTC1		C2orf49	LRRC59	ZNF385C				SPAG7	KSR2		MTUS1		VCX3A	CARMIL3	STXBP3	NCBP3				TMEM92		GRIPAP1				AGBL3		HERC5	IL20		KCNK2		KIAA1671	HES1			NEDD4	NPAS2	POLQ		MICALL2	LBR
	GJB4		DNAJC6	LIMD1	ZRANB2				SPATC1	TMPO		MYO16		VIT	BTF3	SOWAHA	PPP1R9A				TSPAN33		GRXCR1				CCDC175		HIPK1	HEATR5B		KDF1		KCNAB1	HHATL			NISCH	NAV3	DOT1L		MARK3	PPFIA3
	CTRL		BEND7	LRRC71	ZBTB4				SRSF11	IQCC		NAALADL1		WNT3	CREBBP	TAP1	NLRC4				UBE2D3		GREB1				CCDC141		HIRIP3	HOXD4		KDM1A		KIAA1109	HIF1A			SLC34A3	NCOA3	DNAJC4		MAST4	LHX8
	CUL4A		BRD3	LARP1	HIVEP3				STOML2	IQCE		NDUFA9		VSIG1	COL11A1	TAP2	NKTR				TRPC5		GRHL2				CCSER1		HMGXB3	FAM126A		KDM2B		KCNAB2	HIP1			PLA2G4C	NEDD4	DRP2		MEX3B	L3MBTL3
	CUL9		BAIAP2	LIMD2	ZNF703				SPRED3	IQSEC3		NDUFA10		VCX	NCAPD3	SYT8	NPAS3				THBS1		GRID1				CAMSAP2		MR1	IDH3G		KANK2		KCNAB3	HIPK1			PALMD	NELL2	DOPEY2		MIA3	LNP
	DACH2		ATXN7	MBD5	ZC3H18				STXBP5	IRF8		MUS81		VCX3B	COL4A2	TET2	NINJ1				TTF2		GRID2				C2orf16		IRF2BPL	HSFY1		CCDC155		JPH3	HIRIP3			PCLO	NOL4	DPP3		SPEN	LRFN3
	DDX59		BRSK1	MAGEE2	NEU3				SUPT6H	ITGB4		NADSYN1		VCX2	CNTN3	WWC2	NPBWR1				TRHR		GALNT16				CCDC136		EIF2S2	ISG20L2		KAT2B		KBTBD6	HMGXB3			PDZD9	NOMO2	DOPEY1		MKX	LRP10
	DAPP1		BCLAF1	MEI1	CLCN2				SRCAP	INSIG1		NCAM1		ACACB	C15orf39	WHAMM	NRCAM				UBA5		GPR135				CDCA4		IFFO2	HRH3		KAT7		KCTD19	AMDHD1			PDLIM2	PAN3	ELF1		MERTK	LRP2
	DCLRE1A		CWF19L1	MAST2	BCR/ABL				SRSF8	ITPKA		NCOR2		AASS	CAMTA1	YEATS2	NF1				TTC16		GPR148				CELF4		HNRNPF	IFT140		KCND1		KCNA2	HOXD9			PAOX	PCDHB3	EHMT1		MAPK9	PPFIA1
	DCST1		CABP4	MAMDC2	CDC2L1				STAB2	ITPKB		NEBL		ACTN3	COL1A1	ZNF395	NMI				TTC37		GCSAML				CHEK2		IER2	INTS5		KCNE5		KCNH4	IFI27L2			PCDH11Y	PCDHB8	ERCC6L2		MEX3A	LIPE
	DLG1		CACNA1H	MDC1	MYO15B				SRRM1	ITPR2		NEB		ADAM32	CDKN2AIP	ZNF22	NIPBL				USP34		HCAR3				CMTM8		HOOK3	IP6K2		JPH3		KCNJ9	IRF2BPL			PDZD2	PCDHB14	FAM199X		MCM2	LMTK3
	POLQ		AZU1	MAGED2	GRAMD1B				SRRM2	KIAA1462		CYB5R2		ALS2	CCNT1	ZFYVE26	NKAPL				THBS4		GTF2IRD1				C12orf74		HPS5	IKBKE		KANSL3		KIF17	ICE2			PDZD7	PCNX3	FAM71E2		MED26	LURAP1
	DNASE1L1		HLCS	MAPRE2	PRELID1				STRA8	KIAA0232		PRSS12		AKAP2	CCAR2	TJP3	PCLO				EFTUD2		GTSF1L				CLASP1		HOXA11	IL24		KCTD19		KIFC1	ID1			PCDH17	PDLIM5	FCHO1		MED1	MAMLD1
	DNAJC1		BCORL1	MAP3K13	PXN				STAR	ITCH		NFIC		AP2B1	CECR2	IKBKB	PDE4A				AXL		HDAC11				CIB3		HMBOX1	IL2RB		KCNJ11		JPH1	HMMR			PDE8A	PDZD2	FAM120C		MBTD1	MED13L
	DOT1L		CACNA1G	MAST1	MEOX1				TMC2	KIAA0825		NCKAP5L		ANO8	CCDC130	DKFZp686K07118	PDE4C				UHRF2		HDAC9				CMYA5		HMCN2	ICE1		KCNH1		JUNB	IGHV4-4			PAXIP1	PDZD7	FAM131C		MCM3	MESP1
	DPP6		BAIAP2L2	MCM6	PGBD5				TBX22	IRS2		NES		AP1B1	CENPT	DLST	PDLIM3				ZCCHC11		HERC2				C10orf88		EN2	EIF4G2		KCNH4		KIAA1324L	IGHV4-38-2			PCDH11X	PDE11A	ERF		MEPE	MCTP1
	DUOX2		C1orf198	MICALL2	MYC				TNR	JADE1		NLGN3		AKAP12	CHCHD2	IST1	PCCB				SNRNP35		GTPBP3				CEP152		HOXD8	EIF4G3		KCNT2		KIAA1614	HOXA11			PAIP2	PEX7	ETV4		MIDN	MAP7D1
	EPB41L5		BRWD3	MACF1	EFCAB8				TEK	KIAA1211		POR		AKAP5	CHKB	LOC102724488	PDE11A				UBE2M		GYS1				EBF1		IGFBP1	IFNGR2		KIDINS220		KDM6B	HMBOX1			PCNX1	PCDHB10	FGFR3		MSANTD2	MAST2
	EPOR		C2orf71	MAST4	NCAM1				TIMM17A	KIAA1522		NDFIP1		ARHGEF5	C5orf42	DKFZp586F0420	PEG10				USP24		HEATR4				COG4		IER5L	INTU		KIFC1		KIF1A	HNF1A			INPP5J	PCDHB12	HOXB3		MNT	MBD6
	ELOA3D		CCDC186	SPEN	LSM14B				TPRXL	PPP1R2P9		NLGN2		ARAP3	CHD1	MAEA	PAWR				UBR1		HECW1				VCAN		EIF4G1	ING1		KLHL38		KLHL1	HTATSF1			PHF3	PDIK1L	MBOAT7		MICALL1	MATN3
	EFS		C1orf112	MKL1	RNF121				TMEM216	ITPR3		MYOM1		ANKZF1	C11orf86	VPS53	PDE3A				USP11		GREM1				CPTP		IGDCC4	INTS12		KLHL8		JPH2	HAS1			PIK3CD	PCDHB4	MAGED4		MON1A	MCOLN1
	ELOA3C		POMC	MLH3	UNC13B				TMEM74	KIAA0100		NFE2		APC2	CHCHD2P9	LOC400499	PDE4B				USP13		GSAP				C21orf140		HUS1	INTS4		KL		JPH4	IL17RC			PLEKHG3	PCDHB6	NACC1		MPDZ	MAK
	ELOA3		CNOT2	MGAM2	ZNF185				TRIM67	KIAA1549		SLC24A3		APC	CNTN4	FAM90A26	PFDN2				UHRF1		GLTSCR1L				DBNDD2		HUWE1	IPPK		KIAA1549L		KIAA2026	ICA1L			PLCH2	PCDHB7	METTL3		MLH1	MAP1A
	ELOA		C15orf52	MDN1	ABCD4				TTC12	KIAA1841		NCOA7		RAD54L2	ARRDC1-AS1	FOLR3	PARP12				UBE2O		SLC2A6				C19orf43		HOXB4	IQSEC1		KBTBD7		KRT80	IGHV4-30-2			PLEC	PCDHB13	MUC6		MPRIP	MAP1S
	ESPNL		CLK3	MGA	HLA-C				TYR	KCNMA1		NEU1		ARHGEF35	COL3A1	TTN	PARP15				USP47		HACD2				CATSPERB		HOXA1	IL1R2		KLHDC7B		KCNB1	IGHV4-39			PNPLA6	PALD1	NUB1		CDC25B	CD46
	ELOA3B		C17orf78	MCF2	PCCA				UBAP2	KCNH3		NFE2L2		ARID2	COL5A2	PRB1	PARP2				UNC5B		HACE1				DENND6B		HYDIN	IFNLR1		JPH4		KCNN2	IGHV4-30-4			PLEKHH2	PAX8	FAM114A1		MTERF4	MAP3K1
	EPPK1		CASR	MCM4	SPECC1L-ADORA2A				TSC2	KCNH6		NFX1		ARAP	C14orf178	RIMS2	PAX1				UBR4		GNL1				DCLK1		IGHD	IRX3		KRT73		KIF13B	HOXC6			PKHD1L1	PCM1	PPP2R3A		MSH3	MAP3K4
	ERBB3		CCSER1	MCPH1	PPIE				IGSF9B	KCNK4		NOA1		ASAP2	C9orf131	MTHFSD	PCDHGB5				UCK2		GPC5				DCLK2		CHUK	IDH3B		KRT80		PRKD2	HYKK			PKN2	PDGFRA	PACSIN1		MTSS1L	MAPKAPK5-AS1
	ESYT3		CCDC27	MCRS1	BPTF				TSHZ1	JOSD2		NRAP		ADAMTS8	C19orf45	ATP6V0D1	PDE4D				UBE2D2		GPR39				DCX		IKZF2	IL3RA		KCNS1		KTN1	EIF4B			PLCH1	PDPK1	OVCH2		MUC16	MAGEC3
	FAM189A2		CENPV	MED1					TSHZ3	KCNH2		NSD1		ATAD2	NR2F2	TOX2	PCDHGB4				GGCX		GPR75				DSP		IL18R1	IFIT5		KCTD3		KIF21A	TTC26			PLK1	PEX12	PBX2		MUC5B	MAST1
	F5		CCNI2	MRC2					TTC14	KCNH7		NEK5		ATAD2B	CSMD2	TRPM3	PCDHGC4				USH1G		GPR98				DCST1		IL9R	IL32		KCNN2		JMJD6	IGDCC4			PHLPP2	PHKG1	OTX1		MPHOSPH9	MICAL3
	FAM160A1		CELSR1	MSLNL					TTC16	IFNAR2		NOTCH3		ATXN2L	CYP2U1	SEC22C	P4HB				VPS13A		RASGRP3				DDX17		HSPB7	INSRR		KIF13B		JOSD1	HUWE1			PLK4	PER2	PAGR1		ABCC3	MMP15
	FAM160A2		CFAP97	TMEM67					UFL1	IRS4		NF1		AUP1	CUX1	USP7	PDPK2P				VPS33B		SLC2A12				DMP1		HOXD4	INTS1		KLF13		CAMK4	HOXD12			PLPP6	PHC3	PAPPA2		MRVI1	MFSD7
	FAM69A		CCNY	MITF					UMODL1	ITPR1		NFIA		BAZ1A	GJA4	ATXN2L	PCBP4				VDAC1		GNPTAB				DNHD1		HSFY1	IRAK1		KLHL10		KCNB2	IRF2BP2			POU2F2	PHF3	PTPRN2		MSL3P1	MICALL2
	FCER1G		CENPJ	C18orf8					UBR1	JARID2		NLGN4Y		ADAMTSL5	DAZAP1		PHF21A				KDR		GORASP1				POLQ		HOXC12	IL17RD		PRKD2		KDM5B	IFFO1			PKP3	PHKG2	PRRT4		MUC17	MMP21
	FAM189A1		CHMP7	MICALL1					UBE4B	KIAA0355		NAALAD2		ATF1	LINC00269		PLAG1				VAV2		GPBP1L1				DNAH1		HSPB1	IGHE		PKLR		KIF3B	IFRD2			PNN	PTGER1	RAB11FIP1		MYT1L	TMEM57
	FAM111B		CGNL1	MOK					UBR5	KNL1		MME		ADAMTS19	DENND4B		PI4KA				WDR73		GPNMB				DPF1		IFT140	IGHM		LLGL2		PPFIA2	HOXA3			PHLDB1	PKD1L1	RUSC2		MYT1	MAF1
	FBRS		CLOCK	MORC3					UBE2J1	PRKD1		NOVA2		ASAH2	DDX60L		PAG1				FLT1		GRAMD3				ENG		INTS3	KIF20B		LAMP1		LLPH	HOXC13			PKD1L2	PLEKHG4	SEC23IP		NAF1	MARVELD2
	FAM168A		C6orf15	MRGPRG-AS1					USP31	KIAA1328		NOP58		ATG9B	DNAJC9-AS1		PHF20				VWF		GREB1L				EPB41L1		INTS5	KIF4A		KIFC2		LMNB1	HYDIN			POU6F2	PKHD1L1	SLC12A5		NLRP4	MAML1
	FAM213A		CLASP1	MROH1					VIM	KIAA1671		PLA2G4C		BCAR1	DMRT3		PHF3				XIAP		GRID2IP				ENHO		INTS7	CAMKK2		LFNG		LMNTD2	ICK			PNISR	PLPPR3	SALL2		N4BP3	MARCO
	FAM151A		CLASRP	MSL3					UVRAG	KANK4		PCCA		BCOR	DMRTC1		PTGER1				A2M		GRIA1				EML3		HOXB5	KMT2A		LRRC28		LPAR5	IGHG3			POLK	PHIP	SATB2		NACAD	METTL22
	FAM86C1		CNOT6	ABCC2					WNK1	KCNT1		DCHS2		BAG1	DNER		PHRF1				APOBEC3B		GRIA2				ECT2		IGF2BP2	KRTAP10-8		LRRC45		LRRIQ4	HSPB7			PRDM9	PIGV	SEBOX		NEMP1	MEF2B
	FOXI2		CHD9	MTSS1L					VWA5B2	KDF1		PCDHB14		BRD8	DAGLB		PDZD8				ACACB		GRIK4				ENTHD1		IGF1R	LRRC37A2		LRRC58		LEMD2	HEATR5B			PPHLN1	PHLPP2	SELENOV		MYF5	MICU2
	HSH2D		CATSPER4	MUC16					VSIG10L	KDM2B		PCLO		BAZ2B	POLN		PKD1				ABCA4		GPRIN3				EP300		ICE1	LCK		LMNB2		LGR5	FAM126A			PPIG	PLPP6	42987		NAV1	SPEN
	HGS		DBNDD2	MUC4					WASHC2C	KIAA0930		PPL		ATRIP	DUX4L4		PLCH2				ABCB11		GRAMD1A				ERC2		IPCEF1	KIF26B		LTB4R2		PPFIA3	SERPING1			PRDM6	PNN	SEC16A		NAV2	MLXIP
	LMOD2		SPECC1L	MUC5B					WNT10A	KIAA1109		PDILT		CDC42EP3	DUX4		PLEC				APOBEC3D		GRM8				CES1		EIF4G3	MKI67		PPFIBP1		LMNB2	ICAM4			PGR	PHLDB1	TBX4		NCOR2	MLXIPL
	MAP3K10		GJC2	SLC16A13					WAC	KANK2		PEF1		BTAF1	DUX4L2		PLA2G6				ACACA		GREM2				FAM186A		IFT88	KIF11		LRRC8C		LRRC29	HNRNPUL1			PAPLN	PKD1L2	CD96		NEURL1B	MENT
	LRP1		CSRNP1	MPHOSPH9					WNK4	KAT2B		PDS5A		BTBD8	DRP2		PHAX				ADAM17		GRM5				ERICH1		IGSF3	KIF5C		LRRC8E		LRCH3	HSFY1			PRG4	POU6F2	TSC22D1		NKAP	MFSD12
	MARK1		CUL4A	CDC42BPA					XRCC2	CAMK2G		PARP15		CABIN1	EGR1		PLEKHF1				ADO		RASGRP2				FBRS		NFKBIE	KRT85		LURAP1		LIMD1	IGHV4-34			POU4F2	PKMYT1	SYNE1		MYH10	MFSD6
	MARK4		CUL9	ABCC10					ACTRT2	KCNH8		PCDH7		BRPF1	DUX4L5		PLEKHH2				AKAP10		GLTSCR1				FBXW8		IL7R	SYK		LINGO3		LOXHD1	IGHV4-59			POC5	PPP4R1	SYNJ1		NCBP1	MGAM
	LTBP4		DANCR	MTUS1					PRKAA2	KCNN3		PARP16		BTNL8	DUX4L3		PLPPR1				ALPK1		GTSE1				FHDC1		ING2	SSB		MAGEB3		LRP5L	HOXA5			PRDM2	PSTPIP1	TAF6		NFKB2	MECP2
	SBF2		DDX28	MTMR3					ACIN1	JPH3		DCHS1		CACNA1G	DBN1		HERVK_113				AGO4		RASGRP1				FRMD4B		INCA1	LDHAL6B		MAMLD1		LRRC8E	HOXD13			PROSER1	PNISR	TANC2		NFXL1	MCM2
	MUC3B		DLGAP3	MTMR14					ABCA3	KBTBD3		PDS5B		BRCA1	EDC4		PITPNM1				AGRN		GRP				LRRC49		INO80	FN3KRP		MAML2		LEPR	RBCK1			PTCHD3	PRR23A	TNS1		NHSL1	MED26
	MYO15A		DMRTA1	EMCN					PRKAA1	KCNH4		PDE5A		BSN	DUX4L6		ERVK-8				AP2B1		GRSF1				MARK1		INTS4	SLC43A1		MEF2C		PPFIBP2	HRH3			PROSER3	PRR23C	TG		NCOA7	MGA
	MYO9B		DLGAP2	MYO9A					AAAS	KIDINS220		PDE8B		C2orf71	ELOA3D		ERVK-25				AP1B1		H1FOO				MARK4		IPPK	LRRC37A		ATF7IP		MAML2	HSPA4			PSD3	PPIG	TGFB1I1		NCOR1	MAVS
	NPHP3		DGKI	NAA35					HTR2A	KDM5D		SERPINF1		CD93	DUX4L7		GPLD1				ADGRL1		HCK				MBD4		IQSEC1	LAMA4		MCIDAS		MAD1L1	ICAM2			PRIM2	PRDM6	WNK2		NFATC3	MCM4
	NLGN4X		DNMT3B	NACAD					ADRB1	KIRREL3		PEX10		CREBBP	DUX4L9		PIK3R6				ALG13		HDAC1				MBLAC2		IL2RA	TMPO		ABCB4		ATF7IP	IL11			PRICKLE3	PGR	WIPF2		NEK10	MCRIP1
	NUAK1		DVL1P1	NADK					ACLY	KLF9		PIWIL3		C2orf54	ELMOD3		PIEZO2				ANGPTL2		HDGFRP2				LIMA1		ILDR2	LCE3A		MEPCE		MED19	INTS3			PPRC1	PRG4	CX3CL1		NR4A1	MCRS1
	TACR1		DTX1	CYB5R4					AKAP9	KLHL33		PLEKHG1		CCNA1	ELOA3C		PODNL1				ANKHD1		GSE1				LRRC8A		IL6R	LEFTY1		MAGI2		METTL24	PKIA			PRR13	POU4F2	XRCC1		NRG3	MED1
	NLGN1		DUSP27	NDUFS4					AGAP2	JADE3		PKN1		NCAPD3	EMSY		PNN				AIM1		GCLM				LPIN1		ILDR1	LHX6		LYPD1		MAGEB4	IGHV4-61			RGS7BP	PRICKLE1	ZBTB17		NKTR	MANSC1
	MT-ND6		DVL1	NCAM1					ANKRD36	JMY		BGN		COL5A3	ELOA3		PKD2				ANKRD12		GUCA1A				LTBP4		IL1RL2	TRIM71		MAGEA1		MAGI2	HOXA13			RNF212B	PRDM2	ZNF804B		NOLC1	MCL1
	NUAK2		EIF2AK3	NAT10					AP4B1	JPH1		PIGS		CPEB4	EML3		ERVK-19				ANKRD17		GPR84				LUZP1		IRAK1	KIF5A		LZTS3		MALT1	HOXB5			RAI1	PROSER1	ZDHHC8		NAP1L3	MIDN
	NSUN7		DOK3	NAV2					ANKRD36C	KCNJ3		PIWIL1		C16orf86	ENGASE		ERVK-6				APPBP2		GPATCH2L				KIAA0430		IL17RD	KIF7		MAML3		MBTPS2	IRF2BP1			RAD51AP1	PRICKLE3	ZFAND6		NPAS3	MRC2
	OCLN		DUX4L9	NCOA6					ANKRD11	KIF1A		PDLIM4		CEP250	ELOA3B		POLK				LPA		GRIK1				MAST3		IGSF10	CT83		MARK2		METTL13	IFT74			RBBP6	PPRC1	ZNF467		NPHP1	MSANTD2
	OAT		EMSY	NAGPA					ANK2	KLC2		PEAR1		CEP170	EP300		PPP1R16B				AREL1		GPRIN1				NACC1		IKZF3	KLHDC7A		MAGI1		MCTP1	IGF1R			RECQL4	PRR13	ZNF787		NR1D1	MICAL2
	TP63		EML3	NFATC2IP					ANK1	KLHL1		PES1		C2orf16	ENAH		POU4F2				ARAP2		GRM1				MUC12		ING3	KLF12		MAP10		MED4	IL2RB			REPS1	PWWP2B	ZCCHC18		NGRN	MNT
	PPP2R3A		ELFN1	NCOA4					ARHGEF28	IRAK2		PHOSPHO1		CEP164	EPPK1		PLPPR5				ANKS1B		GSX1				MUC19		IFNGR1	KLHL7		MATR3		LZTS3	IL31			RFX4	CAD	ZCCHC2		NOL8	MICALL1
	P4HA2		ENTPD4	NFATC1					ARX	JPH2		PI4KB		CCDC15	FAM205C		PLXNB3				ARID1B		HCFC1				MYH15		KIF13A	KMT2B		MAGED2		MAN1A2	CSF2RB			RAPH1	RBM20	ZCCHC8		NOSTRIN	MMP23A
	PACS1		ESPL1	NKAP					ANKRD17	KIAA2026		PIEZO1		CGNL1	FANCI		PRPF4B				AP1M1		HDAC7				MYO10		KIF4A	KMT2D		MAP1S		MACC1	IL5RA			RBM10	RAI1	ZBTB1		NPAT	MRGPRG-AS1
	PADI3		FAM65B	NCLN					AP3B2	KLF14		PITPNM2		CHD1	FBF1		PRR35				ASPM		HEATR1				MYO7A		KISS1R	IGKV1-16		MAP4		MADD	EIF4G2			RASAL3	REV3L	ZNF264		NFE2L1	MGRN1
	OTUD7B		FAM83A	NEU3					ARL6IP4	KLHL17		PLEKHM2		C12orf45	FLG2		PTCH1				ATP11B		HMCN1				NUP43		KMT2A	EVC2		MAP3K15		42804	IGSF3			RETSAT	R3HDM1	ZFYVE26		NFIX	MPRIP
	PXN		ESPN	NFATC2					ANKRD50	KMT2C		PKN2		CFAP43	FAM83C		PPP1R15A				AZIN1		HECW2				NUCB2		PHKA1	LCORL		MFSD4A		MAST2	NFKBIE			RGS12	RABEP1	ZNF318		ZC3HC1	MORC2
	PCDH8		FAM71E2	NFKB2					AMBRA1	CSNK1G2		PHIP		CLASP2	EPS8L3		PPARGC1B				BIRC8		HAUS7				NUCB1		PHKB	KIF14		MAP4K5		MAGEC1	IL7R			ARHGAP27	RBMY1D	ZCCHC12		NPAS1	CDC25B
	ATIC		FLG	NIT2					APC2	KCNA6		PITPNM1		CLEC19A	FBXO46		PRTG				AXDND1		HECTD1				OR6C65		KRT37	KIF28P		MACROD1		MALRD1	INO80D			ARHGAP33	RASSF10	ZNF517		NEXN	MTCL1
	PTPN13		FANCD2	NCBP3					APC	KCNQ4		PITPNM3		CLASP1	HGS		CAD				AXIN1		HECTD4				OR8J1		LACTB2	KIF4B		MACF1		MAMDC2	INHA			RANBP10	RBM15	DKFZp434G0522		ZCCHC17	MTF1
	PTPRB		FAM193B	NCOA7					ASAP3	KIF13B		NAPRT		CHD2	LRCH4		RAD54L				BAG5		HPN				OR4C6		LARP6	KIFC3		MAGEF1		MAPRE2	EIF4A3			RLN1	RBMY1C	PAF1		NPAS2	MTFR2
	REXO1		FAM161B	NCOR1					ASH1L	KIF27		PNKD		CLSPN	LRRC31		RALYL				BARHL1		HBP1				OSBPL5		LENG8	KLF3		MFSD9		MAP3K4	INCENP			RACGAP1	RBMY1F	GPS1		NAV3	MTSS1L
	SLC45A3		FAT2	NKTR					ARGFX	PRKD2		PIP5KL1		NR2F2	LPIN2		RBM45				SLC4A2		HERC1				OR14C36		KIF26B	KLF4		MFSD4B		MAK16	IGHG1			RLIM	RBMY1E	PRKAG3		NEDD4	MUC16
	RYR1		FAM13B	NOLC1					ARHGEF18	KRBA1		PCMT1		CSMD2	LTBP3		RAB43				CAPRIN1		HFE				OR5M1		KIF1B	PRKG1		MFSD6L		MAST1	IL36B			RNF19A	RC3H2	DKFZp686H0575		NIPBL	MUC3A
	RAX		FANCC	NPAS3					ATF6B	KLHL31		PLCB2		CSF3R	LZTS2		RBM15B				CAPN15		HGFAC				OR7C2		KIF5C	KIF16B		RHOT1		MED12L	IRX3			RNF111	RBMY1A1	NBPF14		C17orf75	MUC4
	SATB2		FAM102B	NOL8					ARRDC1	KLHL40		PHLDB1		CUX2	MXRA5		RASA2				BRD1		HAUS6				OR5M10		KLC4	KIF3A		MEX3B		MEX3C	EIF5B			ROBO4	RIT1	LRP1		NOP2	MUC5AC
	SLC7A6OS		FOXO4	NRIP2					TP53BP2	JMJD6		POSTN		DBX2	MYO15B		RBM12				BRPF1		HADH				OR9Q1		LAMA3	KNTC1		MENT		MICAL1	IFI27			RND2	RGS3	NBPF26		PALMD	MUC5B
	SLC22A3		HMGXB4	NEK11					ATP13A2	KIF26A		PSTPIP1		DFFA	MYPOP		RGCC				CASP8AP2		HCN4				OR8J3		LANCL2	KRI1		MICU3		MAT2A	PYHIN1			RNPS1	RBSN	NRXN2		PAN3	MUC7
	SCN5A		LRIT3	NOTCH4					BCAR1	KIF3B		PLRG1		DDIT3	MSANTD1		RGS12				C1orf186		HBS1L				PCDHA3		TRIM71	LRRC37A3		MINDY4		MFSD7	IL37			RPTOR	RBMY1B	LILRA6		PCCA	MAP2
	SYNE2		LSM11	NOX4					BFSP2	KIFC2		PLS1		DIP2C	NSMCE3		ARHGAP32				BOP		HTT				PCDHB5		LINS1	KSR1		AMH		MACF1	INTS1			RRAGD	RGS9	ZNF532		PCLO	CDC42BPA
	SUPV3L1		LRRC26	NOD1					BRD3	LEKR1		PNMA6A		DPEP2	NUMA1		ARHGAP44				BCR		HEG1				PTPRZ1		WWC1	LARP4B		MLH3		MAST4	IPO9			POLR3F	REEP1	ABAT		PDZD9	MTRR
	GTF2H2C		42805	NDRG2					BEST4	LILRB1		LGALS13		DIDO1	NR1H2		RFWD3				BEAN1		HELZ				PSME4		KIF3C	LAS1L		MINK1		MDM1	IRAK1			RAP1GAP2	ARHGAP33	NBPF10		PER3	MARCKSL1
	TAF8		LIMA1	NEO1					BMPR2	LCA5L		PPP1CA		DMTF1	NR4A3		ARHGAP20				BOC		HERC6				PRSS56		KIF7	LBP		MAG		MED16	IL17RD			RNF157	RANBP10	EFCAB8		PEX13	MYRFL
	SYT5		LSR	NKAPL					BRD2	SPN		PMS1		DNHD1	NOVA1		RECQL5				BIRC3		HACL1				PTPRT		KMT2D	LGR6		MYBBP1A		MEX3B	MTIF2			RNF126	RACGAP1	CEP126		PCDH11Y	MYO16
	SYNM		KIAA0430	NOP2					BOD1L1	LMF2		PRRC2B		DNMBP	NRG1		TSPOAP1				CARD11		HR				SCAP		KRT35	IL23R		MIDN		MFAP3L	IGHE			RNF10	RPL37AP8	RNF166		PDLIM5	NAF1
	SYNDIG1L		MAST3	PER3					SLC4A2	LNX1		PPM1F		DHPS	NUP214		RNF182				CDH10		CPOX				RSC1A1		KRT84	ITGAD		SLC16A10		MIA3	IGSF10			RAP1GAP	RNF150	LSM14B		PDZD2	NCKAP5
	TTN		NRDC	EPX					BCLAF1	LEMD2		PPOX		DNAH1	OTOG		RNF6				CARD6		HERPUD2				SLC13A4		KIF4B	IL2		MICB		MIER1	IL6ST			SHBG	RNF103	CHRNA10		PARD6B	NACAD
	TG		NFRKB	MPO					BRWD1	LGR5		PRSS33		DNAH5	POM121		RPP25				BIRC2		HES1				SGK2		KIZ	INPP5K		MIIP		SPEN	ING3			SHB	RPAP2	HDAC9		PCIF1	NAALADL2
	TFF3		NR4A3	PDZD2					MTHFD1	PPFIA3		PRDM16		DTL	PM20D2		RNPS1				CASC3		HIP1				SLC39A12		KLF15	IRX1		MKRN1		MIOS	KIF13A			SHROOM3	RLIM	TTC13		PDE4D	RAET1E
	WASHC5		NUP133	PDE1C					CABS1	LMNB2		PRSS41		EDRF1	POM121B		RRP1B				CACNA1S		HEATR6				MAPT		KLF4	ITGB4		MMP11		MIA2	KIF22			SETD1B	RNF111	FRMD5		PAXIP1	NAT6
	WDR6		NYX	PCNX4					C1orf109	LRRC14		PRDM4		DTX3L	POM121C		RPRD1A				CTSL3P		HIPK1				TBC1D2B		KRT38	PATJ		MN1		MECP2	KLHL5			SETD2	RNF213	NCAM1		PCDH11X	NAV1
	YES1		OSBPL10	POLDIP3					BLNK	LIMD1		PRSS57		DPYSL4	PARD3B		ROS1				C7		HIRIP3				SYT8		RPS6KC1	INF2		MICA		MEX3A	KLRG2			SIK2	RNFT2	NBPF12		PDXDC1	NAV2
	ZNF652		OLFM4	PELP1					CASS4	LILRA5		PRUNE2		EIF2AK4	ORAI3		ROBO1				CTSL		HJURP				SYNE4		PQLC2	ITPKB		MORF4L2		MFAP3	KMT2A			SCAF1	RNPS1	NBPF20		BCAN	NCOR2
	ZNF865		NUDT15	PARP12					CPD	LILRB5		PRICKLE4		ELP2	OPN4		POLR3D				CCDC113		HMGXB3				TCTN2		LAMC2	ITPRIPL2		MOBP		MISP	KMT2E			SGCZ	RPH3A	MLPH		PHC2	PCSK1
	ZNRF4		POM121	PARP2					BRWD3	LMO7		PTCH1		EMSY	PABPC1L		MRPL27				CTSK		IFI27L2				TAB2		KIF16B	IRS1		MPDZ		MDN1	PHKA1			SIN3B	ROBO3	MED16		PCNX1	NEURL1B
	ZNF219		POM121C	PAX1					CARMIL3	LRRC41		PTPRJ		ERI2	PCDHA2		RNF225				CAMSAP2		IRF2BPL				TBC1D30		KLK5	IP6K3		MRM2		MED26	LRRC37A2			SHISA3	ROBO2	NBPF9		PDDC1	NKAP
	DKFZp779A0729		P2RY13	PCNT					CAMSAP1	LRRC4B		PTPN14		ERCC6	PRR36		POLR3B				CTSV		ICE2				TUBG1		KNTC1	ITGB5		MROH6		MCF2L	LACRT			SHE	RNF126	CDCA3		PDPK1	NLRC5
	TNRC11		ODF3L2	TIPARP					LINC00696	LRIF1		PPP1R3A		EP300	RTEL1		GFM2				CCAR2		ICOS				TUBG2		PHKA2	KIAA1462		ABCC2		MCM10	LARP6			SMTN	RNF10	PLEKHB2		PEX1	NFKB2
	TCRBV11S1A1T		PCDH19	PTGER4					CAV3	LRP1B		PSD4		ETAA1	SH3TC2		SHROOM2				CEACAM21		EIF2S2				WDR87		KRI1	MAPK8IP3		MORC2		MED1	LCK			SHISA2	RAPGEF6	SIGIRR		PHF14	NFYC
	LOC102724428		PCDHA5	PAIP2					CBY1	LRP5L		PRODH2		EXPH5	SAP25		TSEN54				CECR2		IGFL4				YBX3		LARP7	KIAA0754		CDC25B		MAT1A	LDB2			SIPA1L1	SEMA6B	KANSL2		PEX14	NHSL1
	BORCS8-MEF2B		PBRM1	PAGE4					CCDC168	PPFIA4		LGALS14		EHBP1L1	STK11IP		SLAIN2				CFAP61		IGLL1				PRO2289		LEO1	KRT15		MTMR7		MAG	KIF26B			SNAPC4	SIK1	ARMC6		INPP5J	NID1
	TCEB3		PCDHB11	PCYT1A					CFL1	LMTK3		PPM1E		ETV7	SFSWAP		SLA2				CDRT1		CD101				HIVEP2		TMPO	KRT26		MUSK		MYBBP1A	MKI67			SETD1A	SH3RF3	CHRDL2		PLEKHG1	NCOA7
	TRBC2		PCDHB15	PDS5B					CROCC2	LPAR4		PRPF6		FAM205A	SALL3		SETD2				CCDC125		CCDC36				ZNF394		LLGL1	KRT6B		MTERF4		MBTD1	KIF11			SRGAP3	SHB	MAGED4B		PHF8	NCOR1
	LOC285556		PCDHA2	PCYT1B					CPEB1	LARP1		PRRX2		FCHSD1	SLC5A2		ST6GALNAC1				CCDC173		HSPA1A				ZNF609		IKZF1	KIAA0825		MRM3		MMRN2	KIF1B			NCKIPSD	SMARCAL1			PLEKHG3	NDEL1
	TRBV25-1		PCDH8	PCNX1					CDK18	PPFIBP2		CAD		FAM208B	SCLY		SH3RF2				CDS1		IL11RA				ZSCAN10		IL12B	KANK1		MSH3		MPPE1	KIF24			SOX11	SETD1B			PTGER3	NEDD4L
	RNF103-CHMP3		PC	PECR					CDSN	MBD5		CTPS1		FAM13A	STRIP2		AHCYL1				CENPJ		IL12RB2				ZFYVE26		IMUP	KANSL1		MSL1		MICAL2	KIF5C			SERTAD4	SCAF1			PI4KB	NFATC3
	RAPGEF1		RAB11FIP5	PKN1					CDKN2AIP	MED13L		RABEP2		FAM149A	SUN2		SNURF				CFAP65		IL17RE				ZC3HAV1L		ING4	SERPINA5		MTSS1L		MKL2	KLC4			SMG1	SLFN14			PML	NFATC4
	CLN3		RIPK1	PHACTR3					CCDC166	MEF2C		PWWP2A		FAM170A	SUMF1		SOX15				CD27		INPP5B				SARDH		ISYNA1	IRX5		MTUS2		TMEM67	LDB1			SLCO4C1	SIRT1			PGBD3	PDZD3
	ACAD11		RSBN1	PHLPP1					CCNT1	MEGF9		PYGL		HMHA1	SYDE2		SLC9A5				CHD8		DGCR2				HNF1B		INTS9	KIAA1522		MUC16		MSN	PRR16			SMG8	SHE			PHAX	NEXN-AS1
	MRVI1		RUBCN	PHF20					CSN2	ATF7IP		RASA1		HOMER2	STK33		SHISA2				CHD4		ADHFE1				HEL-S-109		ITGA5	KIAA1683		MUC4		MORC1	SLC43A1			SH3PXD2A	SMG9			PHLDB3	NR4A1
	CC2D2A		SLC35C2	PHF8					CBX2	MAGEB4		RASIP1		HSPA1B	SUGP2		SH2D6				CENPU		HPS5				ORC5		IL16	KRT76		MUC5AC		MRE11	LAT			SPON2	SOCS7			PKD1L1	NSD1
	ADGRV1		RSRC1	PIGS					CDCA7	MBTPS2		R3HDM1		LMOD2	TBX4		SHCBP1L				CFB		IFI27L1				MYO15B		IRF9	KRT4		MUC5B		MROH2B	LGI4			SP1	SMOX			PLEKHH2	NPAS3
	RNF128		SCNN1A	PNPLA7					CEP350	METTL18		RGPD4		LONRF2	TBC1D25		SHC3				CHD1L		IGFBP4				POLB		ITGB6	KRT5		MAP2		MIIP	LRRC37A			SPHKAP	SP8			PKP2	NEK4
	FKBP6		MARS	PTGDR2					CFAP97	IGLV9-49		RC3H2		LURAP1L	SYT8		SHISA7				CHD1		HMBOX1				LCOR		ITPKB	IPO11		MPP3		MICALL1	LAMA4			STXBP5	SIPA1L1			PHIP	NKX1-1
			SOWAHA	PHRF1					CD72	MCTP1		RANBP2		LYPLA1	TMEM200C		SQSTM1				CLPX		HMCN2				KIN27		IRS1	ITIH4		CDC42BPA		MPRIP	BPIFA4P			SOX4	SNAPC4			PLEKHG4B	NR4A2
			SUPT5H	PI4KB					CEP126	MAN2A1		RGPD3		LRP5	TCN1		SRGAP2				COASY		HNF1A				COL6A3		ITGA3	ITK		ABCC3		MRC1	TRIM71			SCARF2	SETD1A			PNPLA3	NFIX
			TBX3	PKHD1					CCDC60	MAP7D1		RGL2		MAGED4	TCOF1		SRRM3				CLASP1		HAS1				POU6F1		NKIRAS2	KIAA0100		MRVI1		MIS18A	WWC1			SRRM2	SREBF2			POU3F3	NINJ1
			SYT10	PIEZO1					CDK17	MADD		RGPD1		MXRA5	SYNE1		SRRM5				CLN5		IL17RC				MCF2L		IP6K3	KIAA1549		MTX1		CDC25B	KIF5A			SP4	SRGAP3			PHF2	NOTCH4
			TAOK1	PLCH2					CHFR	MAFA		RHBDL3		N4BP1	TSC22D2		SPDYE7P				CLEC9A		IL20RA				HEATR6		IPO4	KRT18		MOCS3		MTMR7	KIN			SPEG	SEPHS2			PHLPP2	NPTXR
			SZT2	PLEC					CFTR	MAGEC1		RIF1		NACA	SYNPO2		SP2				CHD3		IGHV4-39				PEG3		ITPR2	KRT79		MYRFL		MTTP	KLF12			SPNS1	SOX11			PKP3	NDUFAF5
			TBC1D16	PLLP					C11orf87	MAGI1		RGPD5		SLC4A1AP	SZT2		SPDYE2B				C11orf52		HOXC11				LRRC37A2		KIAA1462	KCNH3		MYO16		MREG	KMO			STAG3	SPATA33			PHACTR4	NEUROG2
			TEX22	PNPLA6					CIC	MAP10		RASAL1		MYH9	TANC2		SPDYE2				C10orf90		HK1				SYNE2		MAPK8IP3	KCNK15		NCKAP5		MURC	KMT2B			TMEM2	SERTAD4			PIK3R5	NIT1
			WNK2	PEX5L					CLASRP	MAGEB17		RBM26		NFRKB	TBC1D4		SPAST				CEP135		IGFBP1				OSBPL8		KIAA0232	KCT2		NBEAL1		RUNX1T1	KMT2D			TMPRSS13	SH3PXD2A			PNN	NKX1-2
			ZBBX	PHLDB3					CNNM1	MAP1A		RBM4B		NOL4L	TNS4		SPDYE6				CRKL		HUWE1				PXYLP1		KRT32	KDM3B		NLRP10		MTSS1L	KRBA2			TPRXL	SPHKAP			PLEKHA7	NAV3
			ZDHHC8	PLEKHG2					C9orf172	MAP1S		RGPD8		OCEL1	VCP		SPESP1				CSDC2		IGHV3-11				WDR20		ITIH6	KCND3		NCOA6		MUC16	KREMEN2			TLE1	SOX4			PHLDB1	NCOA3
			ZNF503	PLEKHH2					C7orf34	MAP4		RHBDF2		NUDT22	TAB3		SPIDR				COPS6		IGHV3-21				LOC285556		KIAA0825	KRT27		NCKAP5L		MUC4	LAMB4			TNPO2	SRRM1			PKD2	NEO1
			ZNF652	PKN2					C9orf106	MAP3K1		ARHGAP5		NXF2	ABI3BP		SPIRE1				CTR9		HOXB6				C11orf1		KANK1	KIAA2022		NFATC1		MUC5AC	LCA5			ZFP36L2	SRRM2			POU6F2	NISCH
			ZSWIM8	PLCH1					CHD9	MED12L		ARHGAP20		NUP107	TGM2		SMO				CRYGD		IRF2BP2				PRICKLE2		INS-IGF2	KRT6A		NFASC		MUC5B	LCORL			TNRC18	SP4			POU3F1	NKAPL
			ZFC3H1	PLEKHG4B					CHERP	MED24		ARHGAP33		NUFIP1	WDR44		SNX11				CSMD2		IER5				RGSL1		ITPRIP	KLRG1		NLRC5		MAP2	KIF28P			TMEM40	SPEG			POU3F2	SLC34A1
			ZC3H13	PLXNC1					CRAMP1	MICAL3		RNF128		OTOG	CX3CL1		SP6				C20orf187		HOXA3				BSCL2		PPA2	PRKD1		MYH10		ABCC3	KLF15			TMEM44	TENM4			POU3F4	PLA2G3
			ZNF608	PHLPP2					CRY2	MICALCL		RNF180		P3H3	VSX1		SPDYE5				CTU2		HYDIN				C10orf11		IQGAP3	PRKCG		MYOM1		MSH4	KLF4			TOPORS	GTF2H1			PNISR	PAN3
			ZRANB2	PLK4					MCC	MICALL2		RNF43		PALM3	WASF2		SRRM4				CSDE1		IGFBP7				SPINK4		IRS2	KRT86		NEFH		MARCKSL1	RPS6KC1			TNRC6A	TMCC1			PRRC2B	PARP1
			ZMAT5	PMS2P1					CSMD1	MMP24		RNF213		PBXIP1	XRN1		SPDYE16				CUL9		IGHG3						IYD	JMJD1C		NHLRC1		MTMR14	KXD1			TNNI3K	TCERG1			PPP6R2	PCLO
			ZFP91	PNN					CSMD2	MACF1		RPP14		NLRP2B	YAP1		SPDYE3				DDX24		IKBIP						F11R	KIAA1210		NINL		MUC17	L1CAM			TNIK	TPRXL			PPP1R37	PDCD6IP
			ZNF185	PLEKHA4					CSMD3	MARK3		RNASEL		PUM1	YLPM1		SMAD6				DIAPH3		IL18R1						KIAA1522	KIAA1671		NCOR1		MRI	LAMB1			TRIM47	TIMM8A			PPIG	PDILT
			ZNF703	PLXNB1					DBNDD2	MAST4		RNF38		PTPN13	ZBTB44		SFMBT1				DLGAP3		IL9R						KIAA1683	KAT2A		NECTIN4		MYO18A	LAMB2			TNRC6B	TLE1			PRDM6	GATAD2A
			ZNF8	POMGNT1					CYS1	MFSD9		RPRD1A		RIMBP3C	ZBTB3		SNPH				DLX3		HSF5						AK5	KCNJ13		NFX1		MYO9A	LATS1			TRIM66	ZFP36L2			PGR	PDE4A
			ZNRF2	PNISR					SPECC1L	MIPEP		RPRD2		RIMBP3B	ZNF217		SPDYE1				DNAJC21		HSPA2						IQCD	KCNK2		NDUFB2		NAF1	KNTC1			TRIP12	TMEM201			PPP6R3	PAPD5
			ZC3H18	PNMA3					SPECC1	MEX3B		RP1L1		SPATA31D1	ZNF469		SRSF11				DPP9		HSPB7						ITIH2	KDM1A		NEXN-AS1		NALCN	LRRC37A3			TRPV6	TNRC18			PRDM4	PAXBP1
			VEGFA	PPARD					CUBN	SPEN		RAPGEF1		MRPS31	ZCCHC2		SOX4				DNHD1		HOXD1						ITPR3	KDM5A		NEK10		NLRP9	RPS6KA5			THRAP3	TNFRSF6B			PRG4	C9orf142
			C6orf25	PPP1R16B					CTTNBP2NL	MKL1		ROBO3		SEC31B	ZNF865		SAP130				DMXL2		HOXD4						ITSN2	JKAMP		NRG3		NCKAP5	KSR1			TNKS	TPR			PPP1R14C	PDXDC1
			ZFP91-CNTF	PPP1R1A					CRY1	MENT		ROBO2		SALL3	ZBTB4		SRSF8				POLA1		FAM126A						KIAA1257	KIAA1109		NLRP1		NDRG4	KSR2			TP53BP1	TMEM40			PRPH2	PER1
			MDFIC	PPP1R1C					DACT3	MFN2		POLR1A		S1PR2	HIVEP3		SRRD				DPH3		IGFBP3						KIAA1549	KANSL1L		GAP43		NACAD	LAMP5			TRPC1	TNFSF12			POU4F2	PCGF6
			PTOV1	PRPF38A					DGKK	MIGA1		RAPGEF6		SLC22A12	ZFP91		SRRM1				DNAH10		IBTK						KRT13	JPH3		NOL8		NAV2	TMPO			TMEM237	TMEM39A			POGZ	PERM1
			DNAAF3	PPM1H					DAPK1	MINDY4		RRAGA		SUCO	ZNF185		SRRM2				DNAH5		HOXA5						KRT8	KBTBD6		NR4A2		NBPF3	LAS1L			TNPO1	TMEM71			PPP1R26	OTOA
			hCG_2042738	PROM2					DDX11L8	AMH		SEMA3E		SUGP2	ZKSCAN3		SPAG1				DMC1		HOXD13						KCNMA1	KCTD16		NOS1		NCKAP5L	CLC			TRPV5	TNIK			CDC40	PAX8
			LONP1	PROSER2					DDX28	MMP20		SH2D7		TAP2	ZNF701		SPEG				DNAJC17		HNRNPL						KCNA5	KCNQ3		NOTO		NEURL1B	LARP4			TSC2	TRAPPC10			PLXNB3	PCBP4
			PRELID1	PPP1R26					DDX52	MEF2A		SHISA8		CD96	ZNRF3		U2SURP				DOK2		HSPA4						KCNH6	KDM4C		NPHS1		NETO1	LBP			TSHZ3	TRMT44			PRB4	PDGFB
			SMPD3	POMT2					DHX30	MEX3A		SIN3A		SYT16	ZNF195		SRSF2				DYRK1B		IFT22						KCNN4	KIF25		NRBP1		NKAP	LETM1			TTF2	TRAPPC8			PROCA1	PDE12
			MPIG6B	PROCA1					DLGAP3	MGAM2		SHANK1		TRIOBP	ADAMTS13		STAR				GFM1		EBI3						KCNQ1	KLHL29		NF1		NLRC5	IGSF21			TULP4	TRIP12			PRRC2A	PDZD4
			MAPK8IP3	PPP1R16A					DDX11	MISP		SIDT2		TNS1	MDM2		TMEM109				DYRK1A		INTS7						KDM3B	JADE3		NFE4		MYOT	IL21R			TRIO	TRIM67			PRICKLE1	PDGFRB
			MEOX1	PRDM2					POLQ	MED26		SHANK2		TBC1D4	TRIP10		TIGD7				DPH3P1		ACOD1						MAPK8IP1	JPH1		NKX3-1		NCKAP1L	ITPKC			TTC14	TSHZ3			PRR14L	PDCD4
			GSDMD	PRELID1					DVL2	MGA		AHCYL1		TGS1	HELLS		TMPRSS13				DST		HOXA13						SPAG9	KIAA1549L		NAP1L4		NHSL1	ITGA5			USP30	TTC21A			PRDM2	PEX12
			PGBD5	PRPF4B					ECI2	MCF2		SDC3		TEX40	DKFZp313C1541		TPRXL				E2F8		HOXB13						KIAA0408	KIAA1614		NAV3		NINL	ITGAD			USP54	TTC14			PRRT3	PHF1
			KIF3A	PRR35					EGFR	MCPH1		SIDT1		TACC1	ZFP91-CNTF		THSD7A				DRD3		HOXB5						KAT6B	KRT19		NNAT		NCBP3	ITGB1			TTC28	UBTF			PTPRO	PEAK1
			MAGEB6P1	PSMD8					DOPEY2	MED1		SLITRK5		TBR1	ELP4		TNPO2				EDNRB		IL15RA						KCNE1B	KRT71		NECTIN3		NCOA7	INVS			USP34	USP30			PPP1R15A	PHF21B
			MYC	PTCH1					DUSP27	MBTD1		SMC1A		TAAR9	INO80B-WBP1		TOB2				EPHA7		IL22RA1						KCNJ16	AK8		NGF		NELFA	PPP1R2			UBE2E1	UBE2E1			PPARGC1B	INPP5J
			INPP5F	PTCHD4					EEA1	CDC42BPG		SMARCA4		TNKS1BP1	SPATA21		TNRC18				EMSY		GIF						KCNH7	CSNK1D		NOVA2		NEU1	IQSEC3			UBXN2A	UNKL			PTCD3	PLEKHG1
			TEPSIN	PPARGC1A					DYRK1A	MKL2		SMURF2		TENM2	LINC00854		TMEM127				EML5		IGF1R						KCNK5	KCMF1		NEO1		NEIL2	ITGB4			USP24	UTP4			PSD4	PHACTR3
			MYO18A	PPARGC1B					POLD3	TMEM67		SLCO4A1		TERF2	NARFL		TMEM44				ERAP1		IGFN1						KCNU1	KDM6B		NAXD		NEK10	INHBC			UBAP2L	ZCCHC11			PSD2	PI4KA
			SRSF11	PSMD3					DST	CDC25A		SYNGR4		WDR81	DMRTC1B		TICRR				ERCC6L		ICE1						IRF7	KIF1A		PARM1		NKX2-8	INTS8			UNC13A	USP21			PRICKLE3	PHC3
			METRN	PPP1R3A					EPB41L1	MORC3		PHGDH		WDR87	ZNF814		THPO				ENTPD4		EIF4G3						IRS4	KLC2		PCDHB14		GRIN2B	IL1RAPL1			UNC13B	USP24			PPRC1	PIK3C3
			TFR2	PRPF38B					SLC1A2	MMP2		SKOR2		ZNF782	LOC102724428		TRNP1				ESRP2		IFNA1						ISG15	KLF16		PCLO		NRG3	IRS1			UNC80	UNC5B			PRR13	PLEKHA5
			CYP4F3	PRPF40A					EIF3A	MYRF		SNX33		ZNF804B	BTBD8		TXNRD3NB				EZH2		IGFL1						ITGA6	ISLR2		PCNX3		NKTR	KCTD12			UBAP1	YY2			RBM20	PNPLA1
			TTLL9	PRAM1					ELF1	MICA		SON		ZFP90	ARMC6		TRIM64B				EML6		IGSF3						TCF4	JPH2		PER3		NOLC1	IPO4			USP53	ULK2			RABL6	PHRF1
			CAMK1G	PRRC2C					EAF2	MPDZ		SLITRK6		ZGRF1	ERN2		THRAP3				PFKFB2		IL33						JARID2	JPH4		PDE4A		NAP1L3	ITPR2			USP7	VPS13B			CHM	PKD1
			SEMA4B	PPRC1					ECT2	MINDY4B		SMAP2		ZNF384	RTEL1-TNFRSF6B		TRIM64				F5		IFNGR2						KIAA0355	KIAA2026		PDS5A		NIPAL3	KIAA1462			USP28	VPS37A			RAI1	PLEC
			DCUN1D2	PWWP2B					EMILIN2	MLH1		SMC4		ZMYND10	RAPGEF1		TSGA13				FANCI		INTU						KIAA2022	KRT1		PDZD2		NPAS3	JDP2			USP31	VPS18			RAD54B	PLEKHG2
			TMEM18	R3HDM2					ELF2	MPRIP		SIX1		ZNF236	GDAP1L1		TXNRD3				PTK2B		INO80						KNL1	KRT6C		PRPH		NR1D1	MAPK8IP3			ULK1	VASH2			AGER	PLPPR3
			NME4	RGS7BP					EMILIN3	MORC2		SERTAD4		ZYX	TBCA		UBTFL1				FARP2		INTS12						KRTAP10-4	KRT73		PATL2		NRSN2	KIAA0232			USF3	VAX2			RBBP6	PIAS3
			DPYSL2	PDZRN3					EVI5L	MTCL1		SNX18		ZFC3H1	ATP1A3		TSPYL2				FANCB		IPPK						KRT33A	KRT75		PDE4B		NLRP6	KIAA0319			VILL	WDFY3			RB1CC1	PLCB1
			SLC19A1	QRICH2					ENTHD1	MTF1		SPDL1		ZC3H10	CFAP99		TTC41P				FAM71D		IQSEC1						JMJD1C	KCNV2		PAX3		NOSTRIN	KIAA1456			UTRN	WT1			RBM28	PLEKHA6
			TINF2	RANGAP1					ESYT2	RUNX1T1		SSTR3		ZNF638	MAP1A		LCMT2				FCRL2		IGFL2						KIAA1210	KDM4A		PCNT		NFE2L1	ITIH6			VPS13D	WDR62			RALBP1	PLPP6
			BRICD5	ERC1					EXPH5	MTSS1L		SORCS2		ZSCAN5C	CGRRF1		TSHZ3				FAT3		IGHG1						KIAA1671	KIF18A		PDE4D		NLRP3	KIAA0513			VPS13B	XPO4			CHML	POU2F1
			HADH	RASA3					EPC1	MUC16		SPATA17		ZBTB40	SGK494		TSG101				FAT1		IGLL5						KCNA10	KIF21B		PLA2G4A		NOS1	KIAA1107			VGLL2	PRKAA2			RASIP1	PODXL
			CYP4F2	RBBP6					FAM102A	MUC22		SFMBT1		ZKSCAN4	DNAH1		TTLL4				FAM35A		IFNLR1						KCNAB1	KIF5B		OTUD7A		NPAS1	KRT10			WNK1	ACIN1			REV3L	PHACTR4
			UBL7	RBM23					FAM65B	MUC3A		USP39		HIVEP3	VIL1		TTC14				FBXW10		IRX3						CAMK1D	KLF2		PDCD10		NF1	KANK1			WNK4	ABI2			R3HDM1	PHC1
			NEDD4L	RELN					ESPN	MUC4		STK24		ZKSCAN3	IDNK		TTLL11				FASTKD3		EIF5						KDM1A	KLF6		PDE8B		NEFL	INS-IGF2			WWC3	ABCB9			RAB24	PHF23
			RAPGEF5	RASSF8					FAM227B	MUC5AC		SPATA13		ZNF653	AGAP1		UBE2E2				FBN2		IL6R						KDM2B	KMT2C		PGA3		NGDN	PPA2			PPP2R5B	PRKAA1			REPS1	PLEKHA4
			DFNA5	RCOR3					FAM71F1	MUC5B		SERGEF		ZSCAN5D	ADPRHL1		USP54				FCHSD2		ILDR1						KDM5A	KCNN2		PGA5		NAV3	IRS2			A2M	ADAM12			RAPH1	PLEKHN1
			RNASET2	RFX4					FCHO1	MUC7		SSR2		ZDHHC14	BCKDHA		TTC37				FAM177A1		INPP4A						KIAA0556	KLF13		PHF21A		NDST3	MAPK8IP2			ABCB7	MLLT3			RC3H2	PKN3
			RPUSD3	RAPH1					FBXW4	SLC25A3		SYNGR2		ZIC1	MAP4		USP21				FAT4		INSRR						KIAA1109	KRBA1		PCNX1		NDST4	KIAA1522			ACIN1	ADGRA2			RANBP2	PLCE1
			HLA-C	RBM15					FAM161B	MAP2		SNW1		ZDBF2	TCEANC2		UBQLN4				EREG		INSR						KRT74	KTN1		PHF21B		NECTIN3	KRT76			SLC1A5	MLLT6			RD3L	PHLDB1
			SPECC1L-ADORA2A	RBM27					FAM13A	MON2		STAB2		ZC3H8	ARHGEF9		UNC5D				FBXO25		INTS1						KANK2	KLHL30		PHLPP1		NEDD4	IPO13			PPP2R5C	AFF3			DLC1	PKD2
			CIC	RBM39					FAM90A27P	SLC16A6		SP7		LOC102724428	MED4		UBE2QL1				ZFPM2		INTS6L						KAT6A	PKLR		PICALM		NEPRO	PPP1R2P3			PPP2R5D	AFF4			RIMS2	PKMYT1
			ANGPTL4	RASAL3					FAM83G	MPHOSPH9		SPEG		ARHGAP45	ZFAND3		UBR5				FLII		IPO9						KAT7	KRTAP16-1		PHF20		NOL4	PPP1R2P9			ADRA2C	AHDC1			RIF1	PPP1R14A
			NR4A1	RBMX2					EVI5	MRVI1		SSTR5		PRAMEF19	CHEK2		USP43				FBXO28		IQCJ						CAMK2G	KRTAP27-1		PNPLA1		NOP2	IQSEC2			TNK2	MLLT10			REEP1	PRB2
			CXXC4	RFXAP					FAM102B	MSL3P1		STRBP		TCOF1	UNC13B		USP31				HSPA1L		IL17RA						KCNC1	LAMA1		PTGER3		NOX1	IRX6			APOBEC4	AFF2			ARHGAP11A	PRRC2B
				RGCC					FHDC1	MSH4		TERF2IP		MEGF11	TNPO2		ULK2				HP		IL17RD						KCNE1	LAMA2		PGA4		PCDHB3	ISPD			ACLY	AJUBA			RAB33B	PRDM13
				RGL3					FLT3	MTMR14		TDRD6		MAGEA9B	SIPA1L3		UBE2E3				LOX		IGHG4						KANSL3	KDM3A		PHRF1		PCDHB8	ITGAX			MLLT3	ADD2			RALGAPA2	PRDM15
				RALGAPA1					FAM83H	MUC17		PRSS21		SGK494	PACSIN2		UNC5A				LCT		IGSF22						PRKAR2A	KDM5B		PKHD1		PCDHB14	ITGB1BP1			AKAP9	ADGRG4			RFWD3	PRDM1
				ARHGAP6					FN1	MUC21		TMEM187		MPDU1	HSPB11		USMG5				MAP3K9		IGSF1						KBTBD6	KDM5C		ZMYND8		PCLO	ITIH2			MLLT6	ANAPC16			RFX8	PPP1R35
				DLC1					FBN3	PMPCB		TEPP		MRPL54	TNRC6C		VPS13D				MS4A13		NFKBIB						KCNA2	KDM6A		PKD1		PDLIM2	ITPR3			AFF3	APOL4			ARHGAP33	PPP1R37
				RIPK2					HEY1	MYO18A		THOP1		MAP4	FAM193A		VMP1				LRRFIP2		IRAK1BP1						KCNA4	KHNYN		PLAC9		PDE4A	ITSN2			AFF4	AJAP1			ARHGAP42	PPP1R15B
				ARHGAP19					HMGCLL1	MYO16		THSD4		SEC31A	MICAL1		WDR4				SELL		NFKBIZ						KCNH4	KIF3B		PLEC		PDZD2	KIAA0100			MLLT10	ANK2			RANBP10	PPP1R3F
				RIMBP2					ONECUT1	MYO9A		TMEM230		ARHGEF9	MLIP		XDH				LTBP1		IL6ST						KCNH5	KRT36		PNPLA6		PDZD7	KIAA1549			ADGRL2	AFF1			REM1	PRDM6
				RGS12					HIDE1	MYT1L		TMCC3		ADCK1	PDDC1		VPS26B				LTBP4		ING3						KIDINS220	KATNB1		POMGNT2		PDE1A	KRT13			ADGRG4	ANKRD12			RPAP2	PROB1
				RHPN1					HERC2P3	MYT1		TMEM2		ZFAT	C19orf47		WIZ				SBF1		INSM2						JADE3	GRINA		PIPSL		PEG3	KRT18			APBB2	ARID3B			RLIM	PRR12
				RFC1					HEATR5A	MZB1		THOC2		MVB12B	PPP1R32		WDFY3				SBF2		KIF13A						KIAA1614	PPFIA2		PKP2		HSPG2	KRT77			ADGRA3	ARL6IP4			DROSHA	PRR14
				RASGEF1A					LPAR1	NAF1		THSD7A		RAPGEF6	ZNF737		VWCE				MUC2		KIF20B						KRT31	LLPH		PLCH1		PDK4	KCNK4			ADGRL1	ARHGEF10			RNF111	PRG4
				ARHGAP44					LURAP1L	NALCN		TMPRSS11F		UNC13B	PRKACA		WNT4				MVP		CAMKK2						KBTBD7	LMNA		PGLYRP2		PANK3	KDM3B			AJAP1	LPA			RP9	PARK2
				RBM26					IGLV1-44	NCKAP5		TMEM131		ACP7	GIT1		SH3BP1				MYBPC1		KLRB1						KCMF1	LDB3		PLIN3		PCDHB10	KAT6B			ALB	ANLN			RNF19B	LINC00176
				RFT1					MAP3K9	N4BP3		TMEM206		TOMM20L	MAP4K4		ALDH16A1				MYBPC3		KMT2A						KCNA1	LILRB4		PLK1		PCDHB12	KCNH2			ANK3	APC2			RNPS1	PRR30
				ARHGAP20					ZFYVE28	NAA35		TLR9		NUP54	TMED1		ABCA12				MUC19		KMT2E						PRKG2	LIPH		PHF2		PCIF1	KCNH7			ADGRL3	ARHGEF6			RRP1B	PPP1R14C
				ARHGAP40					LYSMD2	MYLK3		TMEM218		RUNX2	SRPK3		ABCA13				TRMU		KRTAP10-5						KIF19	LRPPRC		PHLPP2		PCDHB4	KCNK5			ARAF	ARPP21			RP1L1	POU4F2
				ARHGAP42					IGLV1-36	NAV1		TMEM56		SOX5	PCK2		ABCB5				MSH6		KRTAP10-8						KLC2	LRRC32		PIAS1		PCDHB6	KCNU1			ARID4A	ASAP3			RP1	POC5
				RECQL5					IGLV1-47	NBPF9		TMPRSS4		POMT1	CHRDL2		ABCC8				MYH3		KRTAP11-1						KLHL1	LRRIQ4		PLIN1		PCDHB7	INAFM2			AMPD1	ADAMTSL4			CD3EAP	POMT1
				RACGAP1					LUZP1	NLRP7		TMEM209		GIT1			ACOT11				MYCBP2		KRT37						IQCA1L	LCN6		PLK4		PCDHB13	IFNAR2			ANKRD17	ARID1A			RNF146	PPP1R26
				TSPOAP1					IGLV1-40	NAV2		TOMM40L		MAP4K4			PRKAG2				MYO1B		KRT33B						JMJD4	LGR5		PMS2P1		DCHS1	IRF7			AP3B2	ARID4B			RNF216	PRCC
				URI1					MAST3	NCOA6		TMEM55A		PAX4			ACIN1				MYO9B		KTI12						JPH2	LHX8		NUP210		OVOS1	ISLR			ARL6IP4	AUTS2			ROCK2	PLK5
				RNF175					PPP1R12A	NCOR2		TMCC2					ABLIM2				N4BP2L2		LRRC37A2						KIAA2026	LIN54		POU2F2		PCBP4	ITGA2			ARHGEF10	ATRN			RNF126	PLXNB3
				RNF44					N4BP2	NEB		TRAPPC4					ABCC9				MYOF		LARP6						KCNV1	LRRC75A		POU6F1		PCNX2	KIAA0355			ARHGEF11	BAHCC1			RPAP3	PRB4
				RANBP6					DENND4A	PCSK1		TPST2					ABCC11				NRDC		LENG8						KDM4A	LIMS2		PIAS4		PDDC1	KIAA2022			ARFGAP2	ATN1			RNF10	PRRC2A
				RNF214					NBEAL2	NDN		TGM6					EIF4ENIF1				GNL2		KIF26B						KIF21B	L1TD1		PLEKHG5		PEX12	KIF18B			ARHGEF26	ADAMTS9			RPH3AL	PRDM8
				ROBO4					MYC	NDRG1		THEMIS2					ABLIM1				NOV		KIR2DL1						KLF6	LMO7		PKP3		PHACTR1	KLHL21			ARHGEF33	BACE1			RAPGEF6	PRDM2
				ROR1					NPAP1	NFKB1		THSD1					ACSBG1				NAP1L1		KIR3DL2						KLHL34	LRRC41		POU4F1		PHF1	PKM			ARID1B	BAG3			RPS28	PRR26
				RNPS1					FAM114A1	NGLY1		TPD52L3					CHRM1				NUFIP2		MKI67						KLK4	LRP1B		PODXL		PHF24	JMJD1C			AMBRA1	ATAD5			SF3B2	PRRT3
				RP1L1					PDHA2	NES		TPST1					CHRND				NYNRIN		KIF11						KLRF2	LRP2		PKD2L1		PLEKHG1	KIAA0907			APC2	ATXN7L1			SH2B2	PTPRF
				RP1					OTOP3	NEURL1B		TRPV2					MLLT3				OR2A14		KIF1B						KMT2C	LRP4		PKDREJ		PKN1	KIAA1468			APC	BRD3			SERINC3	PROSER1
				MRPL4					NSD2	NFATC1		TPRN					ADH6				OGFOD2		KIF24						KCNA3	PPFIBP1		PLEKHA4		PGBD4	KANK4			ATP5G1	BAZ2B			SHH	PSRC1
				RAP1GAP2					NYAP2	NCOA2		TOP2B					AKAP9				NTNG2		KIF9						KCNA6	LRRC8C		PLEKHN1		PHLPP1	KYAT1			ARID4B	BHMG1			SETD1B	PTPRCAP
				RNF157					ODF4	NFAM1		THRAP3					ALS2				PADI6		KIT						KCNB1	LAD1		PKD1L2		PI4KA	CAMK1D			ARID2	ATRIP			SETD2	PPP1R15A
				RAP1GAP					OSBPL7	NFE2		TPTE					AFAP1L2				PCDHA3		KRTAP10-2						KDELC2	LHX2		PIK3CB		PGAP1	KCNK16			ATP10D	ATXN7			SHANK1	PPP1R18
				RPS6KL1					OTOG	NHSL1		TNS2					AFF4				PCDHGA2		KRTAP10-12						KIF27	LIAT1		PLIN5		PLEKHG3	KCNN1			ATP5G2	BCL6B			SHANK3	PRR22
				SCAF8					PCDHB1	NID2		TPTE2					AHNAK				OVCH1		KRTAP12-2						KTN1	MAMLD1		POU6F2		PNPLA1	KCNT1			ASPH	BRSK1			SIPA1L3	PRR7
				SCAPER					PANK2	NCBP3		TRAK1					AEBP2				OVOS2		KRT81						KIF21A	MBD5		PPP1R10		PTGER1	KDM1A			ATXN2L	BNC1			SCAF1	PRSS29P
				SCRIB					PBRM1	NCOR1		TRIM50					ADGRG7				PBRM1		KRT85						KLHL31	MBOAT2		PPP4R1		PDC	KDM2B			ATRN	BRD2			SGCZ	PTCHD3
				SCUBE1					PAGR1	NEDD4L		TRIM55					AIF1L				PTPRZ1		SLC7A5P1						LAMA2	MCHR1		ACP2		PHRF1	KDM4B			BAHCC1	BHLHE22			KIAA1217	PRB1
				SETD5					PAPD7	NELFCD		TRIM9					ADGB				GART		SLC7A5						ITIH1	MCM7		PNMA6A		PHTF1	KIAA1109			ATN1	SLC4A2			SAFB	PROSER3
				TSEN54					PTF1A	NFE2L2		TNPO1					AGAP2				PRUNE		PSKH1						JMJD6	MCM9		PRR23A		PITPNM2	KRT3			ATF1	ARFGEF3			SIRT1	PRC1
				SHROOM1					PRUNE	NFATC3		TSSK3					AGRN				PTPN9		KRTAP10-3						SERPINA4	MED13L		POLH		PLCH2	KRT74			ADAMTS9	BRD4			SOX15	PRRC2C
				SHARPIN					PRRT4	PPP1R9A		PRSS50					ALS2CR12				MRPS7		KRTAP10-6						KCNK7	MED13		PRR23C		PLEC	KANK2			BAG3	BSDC1			SHE	PPRC1
				SMARCAL1					PUM2	NEK10		TTLL4					ANO8				SLC22A16		KRTAP10-10						KDM5B	ATF7IP		PREPL		PLIN4	PRKAR2B			ASAP1	CAMSAP3			SLC9A5	QPCTL
				SCAF4					RIMS3	NPNT		USP20					AKAP6				SLC25A51		KRTAP12-1						KDM6A	MED19		PPM1H		PKHD1L1	KAT6A			ATXN7L1	BMP3			SMC1A	RBM20
				SHANK1					RAB11FIP1	NR4A1		USP4					NPR1				SCLT1		KRTAP12-3						KRT36	MEPCE		PROB1		PLPPR3	KCNN3			BCAS3	BPIFB2			SMG9	PUSL1
				SCAF1					RIMS4	NRG3		TPSG1					ANKRD60				SCN9A		KRTAP29-1						KATNB1	LEMD3		PROSER2		PHIP	KANSL3			BRD3	BRWD1			SMTN	PWWP2A
				SH3D21					SLC4A7	NSD1		USP32					ADGRF4				RTN3		KRTAP5-1						LUC7L2	MCTP2		PPP6R3		PHLPP2	KBTBD6			BHMG1	BICDL2			SNAPC1	RAI1
				SH3RF2					SLC52A1	NKTR		USP5					AJAP1				SLC43A3		KRTAP5-4						PPFIA2	MCM5		ACPP		PIF1	KCTD19			ATXN7	BRDT			SOCS7	RANGAP1
				SHANK2					SLC36A1	NOLC1		UBXN10					ANKRD13B				SLC45A1		PRR16						PNLIPRP1	MCM8		PPP1R3E		PMS2P1	KCNG3			BEST2	BRPF1			SHQ1	RAD18
				SETBP1					SLC36A3	NAP1L3		UPK3BL					NPR2				MRPS31		KRTAP10-7						LCP2	MED14		PRSS8		POU2F1	KCNT2			BCL6B	CASP8AP2			SHISA2	RAD9A
				SETX					SLC12A9	NPAS3		USP13					ANKHD1				SAMD9L		KRTAP10-9						LIMCH1	LZTS3		PPP4R4		POU2F2	KIDINS220			BRD2	BRSK2			SIRT2	RBBP6
				SHKBP1					RSRC1	NPHP1		USP25					ADM				SENP3		KRTAP13-3						LMAN1	MAP7D1		POC5		GPLD1	KDM5D			BOD1L1	CACNA1H			SLX4	RB1CC1
				SLTM					S1PR3	NR1D1		USP47					ARHGEF17				SGIP1		KRTAP5-11						LIPK	MAFA		PRDM10		PIAS4	MVK			BHLHE22	LINC00467			SMG7	RERE
				SMARCA5					SLC52A2	NRL		UBQLN3					ARID4A				SACS		LRRC37A						LMNTD2	MARK2		CDC40		PKP3	KLHL26			BRCA2	CHAF1A			SPAG8	ADARB1
				SNURF					SALL2	NEU2		UGGT2					ANKRD17				SEZ6L2		LAMA4						LRPPRC	MAST2		POMT2		PHC1	JUNB			BRDT	CALCRL			SIPA1L1	RELL1
				SMARCA4					RPS7	NPAT		ULK2					APBA3				SLC25A52		TRIM71						LRRC53	MBD6		PRX		PNN	KIAA1324L			BRPF1	BRAT1			SNAPC4	RGPD4
				SP110					MRPS22	NR1D2		ATP6V1C1					ANKRD50				SBNO1		KIR2DL4						LRRC56	MAGEB1		PRDM8		PLEKHA4	KIAA1549L			BMX	CACNA2D1			SETD1A	RAPH1
				SPATA5L1					SCNN1D	NFE2L1		UNC93B1					ARHGEF7				SCNN1B		KIR2DS5						PPFIA3	MAGEC1		PRR14L		PLEKHN1	KIAA1614			BDP1	CACNA2D2			SPTY2D1	RARA
				SIPA1L1					SCUBE2	NOTCH4		AVPR1B					ARID1B				SYNE2		WWC1						L3MBTL3	MAGI1		PRDM2		PLCE1	KRT19			BIRC6	CCDC6			SREBF2	RARG
				SLC9A3					SEZ6L2	NOTO		UNC5C					ATP10A				SUSD2		KIF5A						LNX2	MALRD1		PSMD8		PHLDB1	KIAA2012			BCORL1	CC2D2A			SPANXN3	RARB
				SNIP1					SYCP2	NPAS1		SLC14A2					ASH1L				SV2B		KIF7						LRRC29	MCCC1		PROSER1		POU6F2	KBTBD7			BMPR1A	CACNA1S			SH2D5	RANBP9
				SLF2					TBX3	NPIPB11		VPS13C					ARID1A				STK38		CT83						LIMD1	NR3C2		PPARGC1A		POTEE	KCMF1			LINC00467	CCDC180			SLCO2A1	RBMX2
				SP140					TSC22D1	NRBP1		ATP6V1C2					ARHGEF2				TBC1D14		KLF10						LMO7	MAP1A		PTBP1		POTEI	KDM6B			CAPN8	C15orf52			SOX11	RANBP2
				SRGAP2					TCOF1	NRCAM		FLT4					ARL10				TBL3		KLF12						LOXHD1	MAP4		PRPF40A		POLK	KLC2			COL4A3BP	COL4A5			SP100	RB1
				SRGAP3					TMEM179	NDRG3		VWDE					ASB1				TAF5		KLF5						LRRC74A	MAPRE2		PRR18		PRDM13	KLHDC7B			BMPR1B	C15orf59			SKIDA1	RFWD2
				SRRM3					TBC1D5	NFIA		WHAMMP3					ATRX				SYNE1		KRTAP24-1						LRBA	CD46		PSMB10		POTEF	KLF16			BRWD3	C16orf74			SNCAIP	RGL3
				SRRM5					TCEA3	MFSD2A		WNT11					AUTS2				TAF1		KRTAP4-11						LRRC41	MAP3K1		PSD4		PRAMEF13	KLF8			CCDC186	CRTC2			SPIRE1	RGPD3
				SRSF3					SYNE1	NLRP2		XPNPEP3					ATCAY				TBC1D23		KRTAP5-10						LRP1B	MAP3K5		PRAM1		PSMA1	KLHL1			C3orf36	C16orf62			SRSF4	RIN2
				SRBD1					TTN	NAV3		VOPP1					BAHCC1				THTPA		KRTAP4-9						LRRN4	MAGEE1		PRRC2C		PPIG	JPH2			CAMSAP1	C17orf78			SERTAD4	RFLNB
				SIX5					TBC1D4	NCOA3		VPS16					ATP5B				SPOCK2		KRTAP5-5						PPFIA1	MAST1		PPRC1		PROSER2	KIAA1024			CREBBP	CCNT2			SMG1	RGL2
				SLC9A7					TRIM28	NDST3		WHRN					ARRDC2				TTN		KRTAP5-8						LIPG	MCM6		CAD		PRAMEF14	KIAA2013			CEP170B	CAMSAP2			SMTNL2	RGPD1
				SON					TACC2	NFS1		WASHC2C					ATP11AUN				TBC1D16		KRTAP5-9						LIPE	MED12L		PDZRN4		PRG4	KIAA2026			CCDC168	C2orf78			SNAPC3	RBL1
				SOX7					TEX14	NMBR		WDR72					ASIC5				TGFB3		KREMEN2						LMTK3	MFSD7		R3HDM2		PRPS1	KCNK3			CCM2L	CBX2			SNX1	REPS2
				SRSF12					TBR1	NDRG2		VWF					ASXL2				TDRD5		KRT35						LRRC71	MICALL2		UQCRC2		PRPS1L1	CKM			C15orf62	CCDC61			SUPT20H	ARHGAP8
				SRSF1					TNC	NDST4		WASHC2A					BCAR1				TBC1D12		KRT84						LRRC8C	MMP17		RABEP2		POU4F2	KIF18A			CNTNAP2	CCDC39			FTSJ3	ARHGAP17
				SRSF4					TAB2	NIN		VRK3					TAT				WDR64		DNAAF2						LCAT	MACF1		RBM14		PRB4	KIF21B			COPG2	CDK13			SRRM4	RGS12
				SMG1					TBC1D15	NKAPL		XRN2					BEST2				WNT5A		IGKV3D-7						MAML2	MAST4		RGS9BP		PRICKLE1	KIF5B			C14orf37	CFAP97			SH3PXD2B	RITA1
				SLCO4C1					TENM2	SLC34A3		ABCA6					BNIP3L				WWC2		LAMB4						MCM7	LPCAT3		RAB17		POTEJ	KLF11			COPG1	C5orf66			SMAP	RGPD5
				SREK1					WNK2	NR5A2		AADACL3					BTD				YLPM1		LCE1A						MCM9	MFSD9		RABGAP1L		PRR14L	KLF14			C17orf47	CECR6			SOX8	RGS14
				SRRM4					XYLB	PLA2G3		ABHD17A					BUD13				ZNF280C		LCORL						MED13L	MEST		ERC1		PRDM2	KMT2C			CRTC2	C11orf16			SH3PXD2A	ARHGAP44
				SPHK2					WBSCR28	PAN3		ALDH16A1					CABIN1				ZNF780A		KIF14						MDM2	MFSD14A		RB1CC1		PRICKLE2	KCNA6			C16orf62	CLIP1			SPPL2B	RPAIN
				SPANXA2-OT1					WDR19	PARM1		A2M					CACNB2				ZHX3		KIZ						MED15	MFSD14B		RERE		PRPF40A	KCNB1			CRYBG3	CHD8			SOCS1	RAB40B
				SNRNP27					YAE1D1	PCDHB3		ABCA10					CDC42EP4				ZMAT1		KLF15						MAGEB16	MAPK1IP1L		RDM1		PSMD6	KCNN2			CCDC74B	CEP68			SPANXN2	RALGAPA2
				SP1					ZNF280D	PCDHB8		ABCC8					BRWD1				ZNF428		KLF17						ATF7IP	MEX3B		RBFOX2		PRPS2	KCNQ4			CDSN	CHEK1			SPHKAP	RGPD8
				SRSF11					HIVEP1	PCDHB14		ABL2					BTBD11				ZAN		KLF3						MDGA2	MFSD14C		ARHGAP21		PSD2	KCTD9			C2orf27A	CHIC1			SPRED3	ARHGAP20
				SRSF6					ZZEF1	PCLO		ABCF1					CACNA1H				ZNF445		KLF4						MED19	SPEN		R3HDM1		PSD	PRKD2			CDKN2AIP	CLOCK			SRF	ARHGAP27
				SRSF7					ZNF503	PODXL2		ABTB2					CA11				ZNF462		KLHL2						METTL24	MEP1A		RGPD4		PSD3	KRBA1			CCNT2	CFAP54			SOX1	ARHGAP33
				SPRED3					ZNF512	PDZD9		ADORA1					C1orf174				ZNF645		KLK15						LEMD3	MGAM		RGS16		PRAMEF1	KTN1			CAPN2	CAMTA2			SOX4	RACGAP1
				SUCLG1					ZNF827	PCNX3		ABHD14B					CACNA1F				ZUFSP		KRT38						MBTPS2	MICU3		RASA2		PRRC2C	PKLR			CBX2	CLASP2			SUPT6H	RIMBP3
				SOGA1					ZRANB2	PEX26		ABL1					AXIN2				ZFR		KRT83						MAD2L2	MINDY4		RAB3GAP1		PRICKLE3	KBTBD2			CDK13	CIC			SRCAP	RNF215
				SOX4					ZNF598	PCDH11Y		ADORA3					BRWD1-AS2				bK150C2.9		LAMA5						MED22	MECP2		RFTN1		PPRC1	CAMK4			CEP350	CLASRP			SRRT	URI1
				SP140L					ZC3H6	PDE4A		ABCA8					CADPS				TRPM3		LATS1						MEI1	MEF2A		RFX1		PRR13	KCNK7			CFAP97	CIAO1			SUPT3H	RNF182
				SUPT6H					ZNF462	PDLIM3		ABCC11					AGBL1				C1orf125		LCE1C						MAP6	ERVMER34-1		RGPD3		PRRX2	KDM3A			CFAP47	CLEC16A			SPTBN5	RLIM
				STOX2					ZDHHC14	PDZD2		ACCSL					BMPR1B				MLF1IP		KLHDC2						MBOAT4	MIGA2		RIN2		R3HDM2	KDM5C			CENPJ	LINC00521			SRRM1	RNF217
				SPPL3					ZRANB1	PDZD7		ABLIM1					BTBD7				BCR/ABL		KNTC1						MCTP1	MINK1		RINL		QPCT	KDM6A			CENPH	COL4A1			SRRM2	RNF213
				SRSF8					ZIC1	PCDH18		ADCY6					C1orf220				LILRB5		PRKD3						MADD	MISP		RERG		PSMD2	KDM7A			CEP41	COL4A3			SSH2	RNF223
				SPTBN5					ZBTB22	PDE1A		ADAM33					C2orf71				AATF		KRTAP5-3						42804	MDN1		RGPD1		RAD52	KHNYN			C10orf142	CIDEC			SSH1	ROBO4
				SRRD					ZC3HAV1	PEG3		ABCF2					CCDC186				ERLIN2		KRT34						MARK2	MEOX2		RIMS2		RAI1	KIF26A			CCDC33	CIR1			SP4	RNF183
				SRRM1					ZC3H18	PGBD5		ACOX3					CD93				PRR5-ARHGAP8		KATNA1						MAST2	MESP2		RBBP8NL		RTN4RL1	KIF3B			CHD8	C15orf53			SPEG	RNPS1
				SRRM2					ST3GAL6	HSPG2		AKAP9					CASZ1				OVOS		LRRC37A3						MBD6	MGA		RBL1		QSER1	KIFC2			CDK14	C5orf60			ST5	RRP1B
				SRSF10					NARFL	PELP1		ADNP					SLC22A18AS				ZNF682		LNPEP						MAGEC1	MAGEB10		REPS2		CHML	PPFIA2			CDK17	CHD9			STRN4	RNF220
				SSH1					DKFZp313F2116	PAPD5		ADO					CEP170B				CAPN7		RPS6KA5						MAMDC2	MCF2L		RGS22		RASIP1	SPN			C5orf42	CORO1A			TENM4	RRAS
				STARD9					IPO7	PARP8		MAMDC4					AGTPBP1				CREBZF		KSR1						MAP10	MCM10		RIF1		RBMS2	L3MBTL1			CENPF	MCC			TCF7L1	POLR2A
				SPEG					NDUFA10	PCDH12		AIP					CNP				PRUNE1		KSR2						SLC25A29	MCM4		RGMB		ARHGAP24	LMNA			CHIC1	CRELD2			TDRD6	RAPGEF1
				SRSF2					DKFZp686H0575	PCDH17		ADGRL2					CSNK1G2-AS1				STPG1		IGKV3-20						MCCC1	MED17		RGPD5		ARHGAP28	LDB3			CKAP2	CUL4B			TNR	ROBO3
				SRSF5					APOPT1	PCDHB10		ALX3					COMMD5				IFT122		IGKV3D-20						MCOLN1	MED1		ARHGAP31		RAI14	LHX9			C10orf131	C16orf90			TEX15	RNFT1
				SRSF9					PRELID1	PCDHB12		ALS2CR11					CYP20A1				KIF18B		TMPO						NR3C2	MYBBP1A		ARHGAP32		RBM15B	LILRB4			CFAP54	CSRNP2			TPRXL	ROBO2
				ST5					FARP1	PCGF2		AR					CLK3				QARS		LAS1L						MAGEB17	METTL15		RASAL1		REPS1	LONRF3			CHN2	GJB1			TLE4	RNF219
				STMND1					POU6F1	PCIF1		ADGRF2					COG6				DENND3		LCE1D						MAK	MTR		RCOR1		RAPH1	LRRC32			CHEK2	CSPG4			TJAP1	RPH3AL
				CCT8L2					IGFN1	PDE4D		AIM1L					CRTC2				PNKP		SLC7A5P2						MAP1A	MIDN		RFC5		RBM15	LRRC56			CAMTA2	CYSRT1			TMEM201	SCRIB
				TENM4					MAATS1	PAXBP1		ANKRD11					CRYBG3				LILRA6		SLC7A8						MAP1S	MMRN2		RGPD8		QSOX2	LCOR			COL6A3	CWC22			TMEM249	SEMA3G
				TMEM204					LOC400499	PCDH11X		ANTXR1					C16orf86				ATP6V1B1		LBP						MAP4	CDC42BPG		ARHGAP23		RBM19	LDHD			CLASRP	GJA5			TNRC18	SETD5
				TMC6					NPC2	PCDHB4		AMOTL1					C3orf20				MRPL23		LCE1F						MAP3K15	MIXL1		RFX8		RASAL3	LGR5			CNOT11	CSRNP1			TMEM169	SIK1
				TBX22					TTC6	PCDHB7		ANKRD28					CDSN				PCSK6		LGI3						MAGEC3	MKL2		ARHGAP33		RBM44	PPFIA3			CIR1	CTRL			TMEM40	SIM2
				TET1					PXN	PCDHB13		ANK3					CEP170				MKNK1		LGR6						MAST1	MMS22L		RPLP0		RANBP17	LEF1			C14orf119	DACT2			TOPORS	SIN3A
				TET3					RNASET2	PCDHGB4		RNPEP					CDK12				ARMCX4		IGLON5						MED12L	MITF		MRPL2		REM2	LIN54			LINC01599	CUX2			TNRC6A	TSEN54
				TEKT4					LOC285556	PLA2G4D		AP4E1					CCDC157				C22orf29		IKZF1						METTL8	MORC1		MRPL10		RFWD2	LMCD1			C9orf131	CTTNBP2			TMCC2	SHROOM1
				THEM4					POU2F2	PAIP2		AFF1					CCSER1				SEMA4F		IL12B						MFSD4A	MAP2K3		RNF111		RFXAP	LMNB2			CHD2	DENND4B			TMEM71	SLAIN2
				THSD4					ZDHHC16	DCHS1		AGO3					CCNT2				AGBL1		IL21R						MICAL1	MPHOSPH10		RNF149		RFFL	LNP			CHD9	DACH1			TNIK	SEMA4G
				TMEM171					MAN2A2	PCSK6		ANKRD12					CBX2				P4HB		IMUP						MICAL3	MRGBP		RPP25		RGCC	LNX2			KIAA1524	DCAF5			TNRC6C	SETD1B
				TMPRSS13					MAGEB6P1	PRF1		AMPD1					CEP164				ACAD11		ING4						MICALCL	ABCC12		MRPL34		RIN2	LRRC37B			C17orf80	DESI2			TRIL	SETD2
				TPRXL					DHX37	PAX8		ARFIP2					CENPV				CC2D2A		FAM212B						MICALL2	MGST3		RNPS1		RIPK2	LDLRAD4			CATSPERD	DICER1			TP53AIP1	SCAF4
				TMEM216					ZDHHC1	PCYT1B		ANKLE2					CDK13				ADGRV1		CPSF3L						MMP21	MICALL1		RPRD2		RGL2	LRRC14			CUL4B	DIP2B			TRIM37	SH2B3
				TJAP1					TRGV1	PDE12		ASCC3					CEP350				SPIDR		IQGAP2						MACF1	MMP8		RAPGEF1		RIMS2	LRP10			FAM179A	DISP2			TRIP12	SHANK1
				TLR8					POLR2I	PDGFRA		ATP8B3					CELSR1				OXR1		IRAK3						MXD3	MORC3		ROBO3		RBBP8NL	LIMD1			CREM	SLC25A10			TONSL	SHANK3
				TMEM127					CEP192	PCNX1		ATP7B					CCDC130				NDUFAF8		IREB2						MAST4	MKRN1		RNF157		RHOBTB2	LILRB3			CROCC	DENND4C			TOP2A	SIPA1L3
				TMEM44					EML2	PDPK1		RAD54L2					CEACAM20						IRF2						MAMSTR	MORF4L1		RAPGEF3		ARHGAP15	LILRB5			DBNDD2	DMAP1			TPBG	SCAF1
				TOPORS					ETV2	PHACTR1		ARSJ					CCDC189						ITGA4						MAX	MN1		RNF126		RIMBP2	LRBA			CSRNP3	DSCAM			TNFRSF10D	SHANK2
				TMCC2					MGA	PHF14		ATG2B					CEP44						ITGAD						VEPH1	SLC16A11		RNF219		RGS12	LRRC41			CREB1	DNER			TNKS	KIAA1217
				TNIK					CYB561A3	PHF1		ARID1A					CHSY3						IL16						METTL4	SLC16A4		RNF225		REEP1	LRRC4B			CUL1	DOCK2			TP53BP1	SETBP1
				TRABD2A					CAPRIN2	SERPINF1		ARHGEF2					CLK2						IQCH						MFSD6L	MC1R		RRS1		RFC1	LRIF1			DCDC1	DUSP7			TRIM67	SGSM1
				TMEM74					IGLV1-50	INPP5J		ARID4B					CGNL1						IQSEC3						MIPEP	MMADHC		RAPGEF5		HFE2	LTB4R2			DENND4B	LIG3			TRANK1	SH3GLB1
				TANGO6					HPS5	PAK1IP1		ARPC2					CHD8						IRF9						METRN	IGF2R		RRAS2		ARHGAP9	PPFIA4			DGKK	DSG3			TRPV3	SFPQ
				TRMT44					ACSL6	PKN1		ATP2A1					CCDC18						IRX1						MEX3B	MAPK7		SCAF8		ARHGAP32	LIPE			DACH1	SLC1A3			TSSK1B	INPP5D
				TRIP12					ANKHD1-EIF4EBP3	PHTF2		ATP5F1					CCPG1						ITGB4						MIA3	MKRN4P		SCUBE1		ARHGAP11A	LRRC8E			DENND5A	SLC1A6			TTLL5	SNX21
				TRPV1					PDE1B	PIAS2		NAT2					CENPU						ITGB6						SPEN	MLH1		SELENON		RCOR1	LRCH2			DDR2	DBN1			TDP1	SOGA3
				TOP2B					PLA2G4C	PHC3		ASMT					CHD5						PATJ						MKL1	SLC16A3		SMIM10L2B		RFX2	LAMB3			DDX31	ECM2			UBAP2	SHE
				THRAP3					SLC25A16	PHF11		SMPD1					CFTR						INF2						MLXIPL	MROH2A		SERTAD4-AS1		RFX7	LHX2			DDX3X	EDC4			UBE2H	SLC9A2
				TRA2A					TSEN54	PNPLA5		PPP1R13B					C7orf43						INHBA						MEI4	CDC25B		TSEN54		ARHGAP23	LINGO3			DAB2IP	DSCAML1			THBS3	SMAGP
				TRIM56					MLIP	PTGER1		ATRX					C6orf132						INHBC						MFAP1	MTA2		SH3RF3		RELB	PPFIBP2			DYNC1I1	DSN1			TSSC4	SMARCA4
				TRIM2					STXBP1	PDK1		ATAD2B					CHPF2						INSIG1						MFN2	MTTP		SHROOM3		RPA1	MAMLD1			DYNC1I2	DYRK1A			TXNDC2	SMTN
				TRPM7					CAV1	PITPNM2		ATM					CLASP2						IRS1						MFSD8	MUT		SLA2		RALGPS2	MAZ			DCAF5	E2F4			TTLL7	SLCO4A1
				TRA2B					COBL	ZMYND8		ATP2A2					CLIP3						CAMK1G						MIA2	MRM3		SASH3		ARHGAP33	MVB12B			DCLK2	EAF1			TSHZ3	SOCS3
				TRIM29					DPAGT1	PKD1		ATP2A3					CNKSR3						CAMK2B						MILR1	MSH3		SATL1		RANBP10	MBOAT2			DCAF11	DEPTOR			TTBK2	SIRT2
				TMPRSS11E						PLEC		ATP8B1					COL6A2						KCTD12						MINDY4	MSL1		SEMA7A		RFX5	MDM2			DDIT4	EPB41L1			TTF2	SLX4
				TMEM237						PLEKHH2		ADAMTS9					CIC						IPO7						MLIP	MTG2		SHC1		RILP	MED13			DDX11L8	EPB41L2			TRIO	SP8
				TMEM64						PKHD1L1		B3GNT7					CLASP1						JAZF1						MMS19	MTSS1L		SIPA1L3		RPP25L	MEGF9			DIP2B	EPHB6			TTC14	SNIP1
				TRPV3						PLEKHM1		B3GNT9					CLASRP						KIAA1462						MEF2A	MUC15		ST8SIA1		RLIM	ATF7IP			DIP2A	EMD			TTC32	SETD1A
				TSTD2						PKN2		BCAM					CNTNAP5						MAPK8IP3						MEX3A	MUC16		SDC3		RNF168	MCIDAS			DLG5	EMSY			UBTF	SF3B1
				TTC12						PLPPR3		BEND7					CNNM2						KIAA0232						MGAM2	MUC22		SH2D4A		RNF19A	ABCB1			DSCAM	EHMT1			TTC16	SLIT2
				TTLL5						PHIP		BATF					CHRD						KIAA0754						MDN1	MUC3A		SHKBP1		RNF111	MED8			DNAJC10	EIF3B			TTC28	SORBS1
				TXNRD3						PILRB		GLB1					CHPF						KIAA1456						MED26	MUC4		INPP5D		ROBO4	MEGF6			DNMBP	ELOA			TTC3	SSC5D
				TWIST1						PLEKHG4B		ADAMTS18					CILP2						KRT15						MESDC2	MUC5B		ST8SIA6		ROR1	MEPCE			POLQ	EPAS1			USP34	SRRM3
				PUS1						PLXDC1		ACVR2B					CDKN1C						KRT16						MGA	MAP2K7		SIAH3		RNASEH2C	MALT1			DGKI	ETFA			USP4	SNX33
				TSHZ3						PLIN3		BLK					CHADL						KRT24						MCF2L	SLC16A6		SKOR1		RNPS1	LEMD3			POLN	FAM199X			UBXN7	SOX11
				ZRSR2						PIGA		TGFBI					CHD9						KRT32						MCM4	MPHOSPH9		SNURF		RPRD2	TMEM259			DVL2	FAM83D			TRIM44	SLC9A8
				TRIM42						PHF12		B3GAT2					CKAP4						ITCH						MED12	CDC42BPA		SOGA3		RP1L1	MDM4			DOCK7	FAM227B			UBE2E1	SLFN5
				TRIO						PHF2		ARFGEF3					CLCA2						ITIH6						MED1	MSL3P1		SOX15		RP1	MED20			DOT1L	FAM133B			USP42	SMAD5-AS1
				TTC14						PHLPP2		BPI					C19orf18						JAM2						MAG	MSH4		IBSP		RNF157	IGLV5-37			DOCK4	FAM90A22P			UNC13C	SLIT1
				TTC16						PIAS1		BRS3					CUEDC1						KIAA0825						MANSC1	MTRR		SMC5		MRPL1	IGLV9-49			EGR1	FKBP15			USP24	SNCAIP
				USP4						PIF1		BRWD1					CIAPIN1						KIAA1107						MYBBP1A	MTUS1		SMARCA4		RNF126	LYG2			EDC4	FAM189A1			UBAP2L	SOS2
				USP51						PLEKHA6		CACNA1E					CPED1						PSMG3-AS1						MBTD1	MUC17		SIGLEC1		RPAP3	MCM8			DVL3	FAM193B			UBE3C	SPEF2
				UBE2E1						PLCL1		CANX					CPS1						KRT72						MEN1	MOCOS		PSPH		RRBP1	MCTP1			EIF2AK3	FAM208B			UBN1	SERAC1
				ZCCHC11						PLK4		C1QL3					SPECC1						AK9						WDR77	MOCS3		SPAG8		SEMA6B	IGLV3-19			E2F4	FBRS			UNC13A	SORBS2
				USP24						PLCXD2		CACNA1H					DACT1						KANSL1						MEPE	MYO18A		SGCB		SETD5	LY6G6F			DEPTOR	FAM171B			UNC13D	SRSF4
				UBN1						PLK2		BHLHE41					C22orf15						PPA2						MFHAS1	MYT1L		SMIM10L2A		SH2B2	MAN1A2			DOPEY1	FCGBP			UNC80	SMO
				USP11						PLPP6		BOC					CXorf49						IRS2						APOO	NCKAP5		SFMBT2		SH2D7	MADD			EPB41L2	FCHSD2			UBQLNL	SMTNL2
				UNC13D						POU2F1		BCAP29					CXCR3						JADE1						MMAA	NACAD		SF3B1		SHROOM2	MAST2			EPHB6	FAM185A			UHRF1BP1L	SUPT20H
				UNC80						PLEKHG5		BTBD17					CXorf67						JAG1						CDC42BPG	NANOGP8		SH3YL1		KNSTRN	MATN2			EAF2	ERF			TTLL8	SSTR3
				USP43						POU4F1		BRCA1					CST11						MAPK8IP2						MOSPD2	MUS81		SKOR2		SERINC3	MATN4			ECT2	EVX2			USP40	SSRP1
				TTLL8						POU4F3		C1QTNF8					GJC3						KIAA1211						MIEF1	NACAP1		SPOCD1		SH3RF1	MBD6			ENSA	FAM133A			UBR4	SMARCD1
				UBR4						PODXL		CASP6					CRYM						KIAA1522						MINA	NLRP12		SSC5D		SHB	MAGEC1			ESCO1	FBXO41			USP31	SNAI1
				USP17L7						PHC1		CASS4					DPY19L2P1						KRT76						MKL2	NBR1		SOX6		SHROOM3	MALRD1			EP300	FHDC1			USF3	SORCS2
				ULK2						PIK3R5		CDH2					DAPK3						KRT4						MMS22L	NDC80		SPIRE2		SKIV2L	MAP10			EZH1	FOXK1			USP9X	SOX9
				USF3						PNN		C2CD3					DHX16						DIO3						MAP2K3	NLRP7		SHISA6		SKI	MATN1			FAM90A24P	FOXF2			UTRN	SPHK2
				UTRN						PLEKHA4		CA13					DDN						IPO13						MRAP	NANOGP1		SLC9A7		SLMAP	NR3C2			ELF4	FBLN2			PPIP5K1	SNPH
				VPS72						PKN3		BRWD3					DAB2IP						IQSEC2						MRE11	NAV2		SERPINA13P		SETD1B	MDC1			FAM199X	FOS			USH2A	SNRNP27
				VAV2						PLXNA4		BSN					DCAF10						ITGA9						ABCC12	NCOA6		SLC9A8		SHANK1	MAGED2			FAM90A5P	FRMD4B			VPS13B	SPATC1
				WDR49						PHLDB1		CACHD1					CCDC88C						ITGB1BP1						MICALL1	NCOR2		SMARCA2		ST6GALNAC1	MAP1A			FAM90A14P	HLX			WDR63	SNTG2
				VWA3A						PIDD1		CASC3					DBF4						ITIH4						MOK	NBAS		SPO11		SCAF1	MAP4			FAM193A	IGLV3-1			VPS18	SNX19
				WDR60						PIGL		CACNA2D3					DDX43						ITSN1						M6PR	NECAP2		SPATA21		ST8SIA1	42798			FAM90A7P	LRRC3B			WDR60	SRSF7
				WEE2						PKD1L2		C1orf162					DGAT1						ITPR3						MRGPRG-AS1	NEK2		SKIL		SAFB	MDFI			FAM90A15P	LURAP1L			WEE2	STK36
				WNK1						PKD2		CRAT					DCUN1D5						ITSN2						MMP2	NAGPA		SORL1		SETBP1	LSM5			FAM71A	LRRK1			WNK1	STAC
				WNT10A						PLEKHH1		CASZ1					DHX34						KIAA0100						MN1	NLRP5		SPEF2		SGO2	MAP3K15			FAM83D	MAPKBP1			VRK2	STRN
				VAX2						PLPPR2		CCDC120					DENND5B						KIAA1549						MORC4	NCKAP5L		SNTA1		INPP5D	MAP3K1			FAM90A8P	MAGEA10			WBP4	STXBP5
				WDFY3						POU6F2		CCR8					DLG5						KIAA1841						MYRF	NTN5		SNTB2		SMG5	MAGEA9			FAM90A20P	MAP3K7			WDR43	SAP130
				WAC						TMEM123		COL28A1					DMWD						KRT14						MGRN1	NETO2		SSTR3		SHE	MAGEC3			EPS8L2	MARK1			VRK3	SRCAP
				WNK3						POMZP3		CYP3A7					DMXL1						KRT39						MIER3	NELFB		SLAIN1		SLK	MAST1			ESAM	LRIG1			XIAP	SRCIN1
				XIAP						PSTPIP1		CORIN					POLQ						KRT77						MAPK7	NELL1		SMCO1		SMARCA4	MED12L			FAM104A	ZFYVE28			WNK4	STRADA
				WNT6						PREB		COL4A4					DNM1L						KRT79						CDC42BPB	NFATC1		SORCS2		SNED1	MED24			FAM227B	LZTS2			XPO4	SPRR1A
				WNT4						POLK		COL18A1					DNAH3						KRT8						MROH1	C12orf10		SFMBT1		SOCS7	IMMT			FAM71F1	MUC20			ACTL9	SCARF2
				WRNIP1						PPIC		CYP3A4					DOCK9						CSNK1E						MSL3	MYH10		SNX9		SHISA2	MICAL3			FAM90A2P	MUC12			ABCC8	SRRM1
				ABCA6						PRRC2B		CYP4F22					ECI2						KCNMA1						MNX1	NCKAP1L		SLCO3A1		SLX4	MICALCL			FAM90A18P	MUC1			SH3BP2	SRRM2
				ADCY3						PPP1R16B		CNGA1					DOPEY2						KCNH3						SLC16A8	NCOA2		SNTG2		SP8	MMRN1			FAM47C	NACA2			ACAP3	SSTR1
				APEH						PPHLN1		COG7					EPB41L4B						KCNH6						MPRIP	NFATC2		SRSF11		SPATA1	SLC25A37			FBXW5	NBEA			ACBD5	STARD9
				ABCA12						PPIG		COCH					DUOX1						KCNK4						MROH2A	NHSL1		STXBP4		SIPA1L1	MICALL2			FAM47B	OBSCN			ACIN1	SP5
				ABI3						PGR		CYP21A2					DUSP27						KCNK15						CDC25B	NCOR1		SPATA16		SNAPC4	MMGT1			FANCD2	OR10K2			ABTB2	SPEG
				ACIN1						PROB1		COG8					DNAH12						KDM3B						MUM1L1	CMAS		SRF		SETD1A	MACF1			FAM90A1	NHS			ABCA2	SPICE1
				ABL1						PRR34		COL27A1					DST						MAPK8IP1						MREG	NFATC3		SERGEF		SLF2	MAL			FBXO18	NKX6-1			AAK1	U2SURP
				NT5C1B						PPP6R3		CD2					DOCK11						KAT6B						METTL21C	PDZD3		STK38L		SP140	MAST4			FAM193B	NOMO3			AFDN	SSH3
				ABCA8						PRDM4		CASP9					DOCK1						KCNC4						MTMR4	NCSTN		STAT5A		SQSTM1	MAMSTR			FAT3	NPHP4			FAM132A	ST5
				EIF4ENIF1						PRG4		CCNL2					EDN2						KCNH7						MTMR8	NEXN-AS1		STAT5B		SREBF2	EEF1E1			FAM208B	NPAP1			MLLT3	TUT1
				AATF						PRR30		CBS					ENDOD1						KCNQ2						MTUS2	PPP1R9A		STRCP1		SSC5D	MDM1			FAM90A10P	NUP160			ADGRA2	TEAD2
				ADCY6						PRUNE2		CAT					ETNK1						KCNU1						MUC16	NEIL2		SOGA1		SRC	MFF			FAM90A23P	NRG2			ADNP	TGFBR3L
				ADCY8						PPARA		CPO					EMD						ISG15						MUC5AC	NLRC3		SPTBN2		SRPK3	METTL25			FAM90A12P	NUFIP2			ADRM1	TMEM88B
				HTR2A						PRR11		CCAR2					EGFLAM						ITGA2						PAQR8	NR0B2		STK39		SRRM5	MEX3D			FAT2	OR5D14			MLLT6	TMC2
				ACYP2						POU4F2		CCNYL1					EMC7						ITGA6						MROH5	NSD1		SRCAP		SPATA6L	MET			FGA	OSBPL10			AFF3	TBX15
				ADRA2C						POC5		CDHR5					ECT2						TCF4						ABCC6	NKTR		STAB1		SPDYA	MEX3B			FAM90A13P	OSER1			AFF4	TET1
				CHRND						PPP1R26		CELSR1					ENTPD2						ITPR1						MTBP	NOMO1		STK35		SPIRE2	MFAP3L			FAM90A16P	NYAP2			AHDC1	TET3
				CHRM5						PLXNA2		CCDC47					EVPL						KIAA0087						MTERF1	NAP1L3		STRADA		SRBD1	MIB2			FCGBP	NUP214			AEBP2	THAP7
				ACSS2						POMT2		CD72					FAM124A						KIAA0355						SLC16A13	NPAS3		STX16		SRP72	MIER1			FCHSD2	NUDT17			ADGB	TCERG1
				ADAM22						PRPF3		CDIP1					ELK1						KIAA1551						MPLKIP	NSRP1		SPTBN5		SHISA6	SPEN			FAT4	OR14C36			AFF2	TLE3
				AKAP9						PPP1R16A		CDC16					ELL2						KIAA1958						MPHOSPH9	NOL8		SRRM1		SON	MINDY3			ERF	OLIG2			AKNA	TMPRSS13
				ALDH3B2						PPDPF		CBSL					EXPH5						KIAA2022						ABCC3	NOSTRIN		SRRM2		SOX11	MKL1			ERICH3	PCDHB5			ALPK1	TOB1
				ALKBH5						PPM1L		CDK1					FAM124B						KRT6A						MRVI1	NPAT		STRA8		SUPT16H	MLXIP			FAM102B	PCDHB9			ALK	TRAPPC12
				ALS2						PRDM2		CLDN1					ERMP1						KANSL2						MSL3P1	NFE2L1		SPEG		SMARCA2	MFSD6			FNDC8	PCDHB16			AR	TPRXL
				AHNAK2						PRRC1		CHD1					EXOC3L4						KIF18B						MSH4	NLRP3		SRP54		SOS1	MIA2			FAM90A9P	OVCH1			AGRN	THOC2
				ADD3						PRRT3		C12orf4					EP400						KLRG1						MSX1	NOTCH4		SSH3		SPATS1	MINDY4			FOXF2	PCDHB11			ALS2CR12	TLE4
				AFF3						PREX2		HSPD1					GPR37L1						KNL1						MRNIP	NEFL		STMND1		RBM17	AMH			HHIPL2	PCDHB15			ANKRD36	TMEM131
				AHNAK						PPARGC1B		CS					FCHO2						PRKD1						MTA1	MFSD2A		STRBP		SPATA20	MLH3			HOMEZ	OTX1			ANKLE1	ZFP36L2
				AFTPH						PPM1D		CFTR					FAM53B						KRTAP10-1						MTMR14	NEDD1		SUZ12		SLBP	MLX			HRNR	PAPD7			AP3B1	TJAP1
				INA						PRPF40A		BCHE					FANCB						KRTAP10-4						ABCC1	NEDD4		TCF7L1		SLFN13	MMP19			LIMK1	PCDHB2			ANKRD35	TMEM201
				AIFM2						PSMG1		CIPC					FAM90A1						KRTAP26-1						VCPKMT	NOL4		TGFBR3L		SOS2	MMS19			LURAP1L	PCDHB18P			AOC2	TNRC18
				ALS2CR11						PSD2		C12orf29					FGF14						KRTAP3-2						MYO18A	NOTCH1		TIMP2		SORBS2	MEIS2			LMTK2	PCDHGA11			AKAP12	TPR
				ANKRD34A						PSD3		COL6A6					FAM13A						KRTAP4-8						MYO9A	NEMP2		TMCC1		SERTAD4	MFAP3			IGLV1-44	PC			ANKRD36C	TIGIT
				ADD2						PRAM1		COL15A1					FAM90A27P						KRTAP5-7						NAF1	NHEJ1		TET3		SMG1	MGAM2			MAGEA10	PFAS			ANKRD11	TMEM245
				ADGRG4						PRRC2C		COG1					FAT2						KRTAP9-1						NLRP4	NKAPL		TEX15		SMARCAD1	MIGA2			MAP3K2	REXO1			AJAP1	TICRR
				ALOX5AP						PRICKLE3		CHD3					FAM53C						KRT86						NCKAP5	NOM1		TMEM177		SNTA1	MINK1			IGLV3-10	RIOK2			AKAP7	TMEM181
				AOPEP						PRPF31		CLUL1					FCGBP						KRT33A						NANOGP8	NOMO2		TEX12		SREK1	MISP			MAP3K7	MRPS11			AMER2	TMEM86B
				AKAP12						PPRC1		NCAPG2					EXOG						JMJD1C						NBEAL1	NOP2		TMPRSS13		SRRM4	MKRN3			LIMA1	SLC13A5			ANK2	TNRC6A
				ANKRD44						PRR13		C11orf54					ETS2						KIAA1210						MUS81	SLC17A1		TPBGL		SMC3	MEOX2			IGLV1-51	SEC24B			ANK3	TLK1
				ADGRE3						CAD		CEP192					FDXACB1						ANOS1						NAV1	PAN3		THSD7A		SMCO1	MESP2			LRRFIP2	SEC23IP			AP5Z1	TMEM266
				AKAP17A						RABEP2		CEBPE					FGF12						CAMK1D						NLRP7	PARM1		TLN1		SORCS2	MGA			IGLV1-36	SALL1			AFF1	TLE2
				ANKRD34C						PTPN5		CEP290					FAM47A						KCNJ13						NAT10	PASK		TMEM131		SH3PXD2A	MAGEB10			IGLV1-47	SALL2			AIM1	PRRG3
				ANK3						QRICH2		CHST9					FOXR1						KCNC3						NAV2	PCDH10		TMEM214		SNRK	MAVS			MAGEA3	SATB2			ALPK3	TMEM74
				PRMT5						RAD51AP2		C18orf25					FMNL3						KCNK2						NCBP2	PCLO		TOMM20		SPATA2	MCF2L			IGLV1-40	RTN4			ANKS3	MPL
				ANKHD1						RAD52		CRKL					FFAR4						KCNK10						NDUFS8	PCNA		TNRC18		SRSF11	MCM10			LZTS2	RTTN			ANKRD12	TNFRSF10C
				AIM1						RAI1		CUEDC1					FHL1						KDM2B						NEB	PDZD9		TOM1		SRSF7	MED12			MAGEA2	SEC14L1			ANKS4B	TRIL
				ALPK3						QSER1		CRK					FITM2						KDM5A						NECTIN2	PDCD2		TPR		STH	MED1			42803	SCN1A			ARID3B	THPO
				ARHGEF16						RAD17		CXCR1					HIC2						JAKMIP2						NBAS	PEO1		TLN2		STK36	MFRP			MUC3B	SCN7A			ARID4A	TNFRSF10B
				ANKRD12						RASSF7		SLC44A2					HHIPL2						KIAA0930						NGLY1	EPX		TLR8		STOML2	MANSC1			NAA30	SEC24C			ANKRD17	TROAP
				APOL6						RBPJL		CXorf57					HMX2						KIAA1109						NAT8L	MPO		TMX1		SPRED3	MYBBP1A			N4BP2	SEZ6L2			AP3B2	TPRN
				ARHGEF17						RELN		CPNE2					HSPA1L						KRT40						NETO2	GATAD2A		TMEM158		STAT5A	MBTD1			NACA	SEC16A			ARL6IP4	TNFRSF13C
				ARIH2OS						RERE		CSMD2					HRNR						KRT3						NEUROD2	PCDH11Y		TMEM41A		STAT5B	MED23			MTERF3	SYN2			ARHGEF10	TRIM33
				ANKS1A						ARHGAP21		C16orf89					HPS4						KRT74						NFASC	PARP4		TNRC6A		STXBP5	MCF2L2			MYOCD	SYTL1			ARHGEF11	TRIP12
				ARAP3						R3HDM1		CYP3A5					HMGXB4						KANSL1L						NKAP	PARP9		TRAF3		SART1	MFHAS1			MTMR1	SUOX			ARHGEF33	TNKS
				ANKRD17						RBM15B		CTAGE1					HRH4						KAT2B						NLRC5	PDE11A		TLR10		SNW1	MIDN			MYO15A	SUPV3L1			ALMS1	TOX2
				ANKRD52						RBMS3		CXCR2					HSPA1B						KAT6A						MYH10	PDE1A		TMEM219		SNX13	MSANTD2			NBEA	NARS			AMBRA1	TNS2
				ARL6IP4						RASSF10		DAG1					LRRC2						KCNC2						MYH8	HSPG2		TMEM266		SOX4	MGAT4A			OR51E2	SUGP2			ANKZF1	TOX3
				ANKRD63						RBM15		CSPG4					LUC7L						KCNE1						MYO1H	PAWR		TMEM26		SAP130	MKL2			NPIPA5	SYTL2			APC	TOX
				ARGLU1						RBM27		CST4					LINGO4						KCNG2						MYOM1	PEX19		TNRC6C		SRCAP	MSN			NFRKB	TSC22D1			ASXL1	TRAF1
				ANKRD18B						RDH13		CXCR5					LRIT3						KCNH8						NAA40	PARP8		TRAPPC10		SRSF8	MON1B			NHS	TCF20			ARID1A	TOR4A
				ANKS1B						QRICH1		CSTF1					MB21D2						KCNN3						NCOA2	PCDHGB5		TRABD2A		STK35	MORC1			NKX6-1	TEF			ARID4B	TRPC1
				APC2						RC3H1		CTAGE5					LMTK2						KDM2A						NDNF	PCNT		TMEM74		SPTBN5	MROH2B			NPY4R	SYNE1			ARMCX2	TMEM8C
				APC						RNPC3		CUZD1					LCT						ZBTB33						NDC1	PDE7A		TNIP1		SCARF2	MICB			NOL11	TTN			ATXN7L2	TRIP6
				ARPP21						RANBP2		CXXC1					LRGUK						KALRN						NFATC2	TIPARP		TRIM64C		SRPK2	MIIP			NRXN3	GTF3A			ATRX	SLC46A2
				ASAP3						RFWD2		CTRL					MAP3K7						KANSL3						NFAT5	PCDH11X		TRHDE		SRRM1	MICALL1			NRG2	TFE3			AUTS2	TXNDC11
				ASH1L						RAB11FIP3		CUX2					MARK1						PRKAR2A						NFE2	PCDHGB4		TRIM16		SRRM2	MMP14			NUMB	TACC2			AVEN	ZFP36
				ATP2B3						RGL1		CTRB2					LRRC9						KBTBD6						NFIB	P4HB		TRMT2A		STRA8	MKRN1			NYNRIN	ZNF365			ATAD2B	TSC1
				ATRX						RGL3		CTTNBP2					MTDH						KCTD16						NFKB2	PARP16		TRMT5		STAC2	MPZL1			OSBPL10	SUB1			BAHCC1	TSC2
				AUTS2						RALGAPA1		CST2					MAP1B						KCTD19						NFXL1	PBX4		TRMT6		STXBP5L	MMP12			NXF2	WBP1			ATN1	TSR3
				ATAD2B						ARHGAP6		DDX54					MAP7						KCNJ10						NHSL1	DCHS1		TPCN1		SP4	MPP2			NUP214	YEATS2			ADAMTS9	TSHZ3
				ATG9A						ARHGAP30		DGKA					MTF2						KCNA2						NID1	OTOA		THPO		SPEG	CHCHD6			NUMBL	ZBTB17			ASXL3	TTBK2
				ATM						RGS3		DGKZ					MTFP1						KCNH1						NID2	PCYT1A		TRAF4		SRSF2	MKKS			OLIG2	ZBTB21			ASB12	TUSC5
				BAZ1A						ARHGAP10		DACH1					SBF1						KCNH5						NINL	PCYT1B		TNRC6B		STAG3	MPDZ			OTOG	ZNF385C			ASXL2	TTBK1
				ATP8B4						RBBP8NL		DDR2					MYH16						KIDINS220						NCBP3	PDE12		TRIP12		STAR	NIFK			POM121	YY1AP1			ATXN7L1	UBL7
				ATP11AUN						RBSN		DDR1					MYLK						KDM4C						NCOA7	PDE8B		TMEM74B		SUSD1	MKRN4P			OTOF	ZFYVE9			BCOR	USP6
				ADAMTS15						RHBDL1		DCLRE1A					NACA						KIR2DL2						NCOR1	PHF21A		TONSL		TMEM260	MLH1			POM121B	ZBTB7B			BEND4	TRNAU1AP
				ASAP1						RHOBTB2		DCTN1					MUC19						KIR2DL5A						NELFCD	PHC2		TOMM40		TBX22	MAP2K2			POM121C	ZBTB3			SLC4A9	USP36
				ATP9A						RGS12		DDB1					MX2						KIR2DS4						AVP	PCNX2		TRPM2		TCEANC	CDC42BPB			PI4K2B	ZSWIM8			BPTF	UBXN7
				ASTN2						RGAG1		DDX56					MX1						KIF12						NFATC3	PDCD4		TRPV4		TNR	MPRIP			OSBPL6	ZCCHC18			BRD3	TTC9B
				BLM						HFE2		DGKG					MYPOP						KIRREL3						NFX1	PHF24		TNS2		TEX10	CDC25B			PACS1	ZNF865			BATF	USP32
				BPTF						ARHGAP9		GLUD1					MYOC						KLHDC8B						PPP1R9A	PLEKHG1		TOP6BL		SPOCK1	MRI1			OLIG1	ZBTB4			BAZ2B	UBN2
				BRD3						ARHGAP35		DYNC1LI2					NCAN						KLB						NEK10	PLAG1		TPD52		TIGAR	MTTP			OVCH1	ZNF703			BHMG1	USP21
				BANK1						RALGAPA2		DDIAS					MYLK4						KRTAP4-6						GRIN2B	PHLPP1		TRIM55		TEX12	MTCL1			OVOL2	ZNF648			ATXN7	USP37
				BAZ2B						ARHGAP20		DLG1					NUTM1						JADE3						NOL3	PI4KA		TRIM16L		TMF1	MTF1			POM121L1P	ZRANB1			BLOC1S3	FYTTD1
				BEND6						ARHGAP33		HSD17B11					OR10G3						JMY						NOP14	PIAS2		TMEM64		TPRXL	MTMR6			PALLD	ZMYM6			BCAR3	UNK
				LACTBL1						ARHGAP42		HSD17B4					OBSCN						JPH1						NR4A1	PICALM		TMX2		TMEM214	MSH3			OTX1	ZCCHC10			BCL6B	UBE3C
				ADAMTS12						RANBP10		DYNC1LI1					NRDC						JSRP1						NRG3	PGAP1		TNMD		TNPO2	CBFA2T3			PAPD7	ZC3H3			BIN2	UBE4B
				BEST1						RACGAP1		HSD17B12					NFRKB						KIAA1614						NSD1	ACAN		TRUB1		ZFP36L2	CBFA2T2			PAN2	ZC3H18			BMS1	USP49
				BNIP3L						MRPL22		HSD17B7					NHLRC3						KRT19						NKTR	PHC3		SLC46A2		TJAP1	MSL1			REXO1	PR			BRSK1	USP47
				BCLAF1						URI1		DDX10					NLRX1						KRT31						NMNAT2	PHF20		TYRO3		TMEM121	RUNX1T1			RIPK4	RASGEF1C			BRD2	USP31
				CDCA8						RNF31		DIS3L2					NOTCH2						KRT71						NOLC1	PIGO		TRRAP		TNRC18	MTSS1L			RNH1	LY6E			BOD1L1	UCKL1
				CWF19L1						RNF182		DRG1					NRXN2						KATNAL1						NOXA1	PIGS		TXNRD3		TLR8	MTUS2			RUBCNL	CLK2			BHLHE22	ULK1
				CACNB2						RLIM		DLG4					NSD3						KBTBD7						NAP1L3	PIM1		UBTFL1		TMCO5B	MUC16			RXRB	LOC102724428			ARFGEF3	VASN
				CDC42EP4						RPAP1		DNHD1					NUP133						CSNK1D						NIPAL3	PIWIL1		TTC25		TMEM40	MUC22			SLC26A6	DKFZp686H13261			BRD4	UTY
				BRCA2						RNF43		DISP1					GRIN2D						CSNK1G1						NPHP1	PKDCC		TSHZ3		TOPORS	MUC3A			INPP5F	STIM1			CALCA	UTF1
				BMX						RNF111		APPL2					NOL6						KCNA1						NPIPB5	PLEKHG3		TTC7A		TMEM70	MUC4			SPATA31D3	PTOV1			BSCL2	UVSSA
				TBC1D32						RNF213		DOCK3					NRG2						KDM6B						NR1D1	PKP1		TRIO		TMEM94	MUC5AC			SALL1	DKFZp779D0968			BRMS1	VPRBP
				BTBD19						RNF223		DOT1L					NYNRIN						KIF19						NEK1	PNPLA7		TTLL4		TMTC1	MUC5B			RUNDC3A	IDUA			BRWD1	USH2A
				C1orf228						ROBO4		DNAH9					OR4A15						KIF1A						NEK4	PTGDR2		IGSF9		TLK1	MUC7			SALL2	KLK2			BRDT	PPIP5K2
				CABS1						ROR1		DYNC2H1					OSBP2						KIF1C						NGRN	PDLIM4		TTC39C		TMEM219	MOGS			SLC36A4	TCEB3			BRPF1	VPS13B
				CACNA1E						RP9		GLUD2					NSUN7						KLC2						NOL8	PCED1B		UBTFL6		TNIK	MRGPRD			SARM1	POLD1			TBC1D32	VPS37A
				CACNA1H						RNASE1		DIRAS1					OSBPL10						KLHDC7B						NPIPB4	PEMT		TTC3		TRAPPC10	MAP2			SPATA31D4	ACP1			C1orf52	VPS39
				AZI2						RNPS1		DLG2					NYAP2						KLF16						NR1D2	PHRF1		UBAC1		THAP5	MPHOSPH9			SEMA6A	SKA2			CACNA1B	WDR90
				BAHD1						POLRMT		DNMT1					NUP214						KLF8						NR4A2	PIK3R4		USP34		TLE2	CDC42BPA			SENP1	ADAP1			CALCOCO1	WT1-AS
				BCL7B						RPRD2		DOK5					NUSAP1						KLHL1						NRXN1	PI4KB		USP36		TMEM168	ABCC3			SPACA3	DCTN1			CACNA1H	C10orf54
				HLCS						RPTOR		ECEL1					NUDT14						IRAK2						NEK8	PEX6		TRDMT1		PRRG3	MRVI1			SASH1	POU6F1			BDP1	KNDC1
				BBX						ROBO1		EGR1					P2RX6						KIAA2026						IKBKG	PITX3		TRPC6		LTB	MSH4			SYN2	EMID1			BBX	WNK1
				CACNA1A						RAP1GAP2		DPP6					PARD3B						KRT1						NFE2L1	PIEZO1		TAS1R1		TNFRSF1B	MUSTN1			SYTL1	CTBP2			RNF20	VTI1B
				CACNA1G						MRPL53		DNAH14					PARD3						KRT73						NFIL3	PIGQ		EFTUD2		TRIL	MSX1			SYNGAP1	OSR2			BTNL3	WIPF1
				C2CD4B						RNF157		DUOX1					PADI4						KCNK3						NLRP3	PIGT		UBXN10		TRNP1	MTUS1			TBX20	IDNK			CD160	WIZ
				C5AR1						RAPGEF3		DYM					DLST						KCNS1						NOS1	ZMYND8		UBXN2A		TMEM9B	MPP6			TBX3	POU2F2			C2CD2	VEGFB
				C1orf229						MRPL27		EDRF1					OTX2						KDM4A						NPAS1	PKD1		AXL		TAPBP	MRNIP			SYT17	CDC42BPA			LINC00467	VAX2
				CARD14						RNF126		DSC1					OTX1						KIF18A						NPAS4	PLAC9		UMODL1		TRIML2	MTMR3			CD96	DCDC1			CARD11	VPS9D1
				AGBL1						RNF219		DYSF					PATL1						KIF21B						NR6A1	PLCL2		USP24		TRIP12	MTMR14			TAOK1	COPS4			CASS4	WAS
				BRWD3						RPAP3		EDEM1					PAPPA2						KIF5B						NRBP1	PLEC		UBQLN2		TRPV6	MUC17			SYT16	GRAMD1B			CDH22	WDFY3
				BSPRY						RNF225		DSTYK					PCDH8						KLHL17						NFIA	PLIN2		UBE2N		TONSL	MUC21			TMEM200C	MYO18A			CHAF1A	WNK3
				BTBD7						RRN3		DNAH12					PURG						KLHL25						NEFL	PLLP		UBN1		THRAP3	EMCN			TCF20	IL4I1			C2orf68	WIPF3
				C2orf71						RAPGEF2		DNAH17					PSTK						KLHL42						NGB	PNPLA6		UNC80		TRIM41	MRI			TRIOBP	DYNLRB1			CBX5	WNK4
				CCDC186						POLR1E		DOHH					PTH2R						KLK4						ZCCHC17	PML		USP49		TRIM56	MRS2			SYNE1	EFCAB8			CALCRL	WNT6
				CACNB1						RAP1GAP		ENAM					PTPRQ						KMT2C						NAV3	PLEKHH3		UBR5		TNK1	MYO18A			SYNPO2	ANKMY1			BRWD3	WWC3
				CACNB4						SEC23A		TMPRSS15					PTTG1						KMT5A						NCOA3	PKN2		USP43		TNKS	MYO9A			TAOK2	CEP126			BSN	VWCE
				CACNG3						SCRIB		EPHA7					PTPN13						KNCN						NHSL2	PLCH1		UHRF1BP1L		TRAM1	MYT1L			TEX40	RNF103-CHMP3			CADPS2	WDR62
				C1orf194						SEMA4B		EFS					RIMS3						KBTBD11						FAM129B	PHIP		UNC79		TP53BP1	MYT1			TRIM24	ADSSL1			CARF	XIRP1
				CACNA1I						SEMA6B		EID2					REXO1						KCNA6						NOD1	PIGBOS1		UNC119B		TPPP	NAF1			TSGA10IP	SYCP2			CCDC6	XPO4
				CACNA1S						SETD5		EML3					RAB11FIP5						KCND2						NDST4	PLEKHG4B		USP31		TRAK1	NALCN			TAF2	NME4			CWF19L2	XIRP2
				CAMSAP1						SH3D19		EML5					RIMS1						KCNK9						NECTIN3	PROKR2		USP33		TOPAZ1	NCKAP5			TMEM132E	LOC100996750			C2CD5	ACSF2
				CASZ1						SIGLEC6		ENPP2					RIPK4						KCNN2						NEDD4	PLCB1		VASN		TRIM67	NDRG4			TAB2	UNC13B			CACNA1C	SH3BP1
				CREBBP						SIK1		ERVV-1					RSF1						KCNQ4						NIN	PLCB3		FERMT3		TMEM268	NAALADL2			WNK2	GRIK2			CACNA1I	PPP2R5B
				C2orf54						SIX3		HADHB					RPS6						KCP						NIPBL	PLK1		USF3		TMIGD1	NAT6			WIPF2	CNKSR1			CAP2	ACD
				CCNL1						SHBG		ECM1					RTCA						KCTD5						NEO1	PLXNB2		UNC5A		TNMD	NAV1			WWC2	ABCC8			COIL	ABRA
				CORIN						SHROOM1		EFHC1					SPATA31D1						KCTD9						NKAPL	POU5F2		GGCX		TNPO1	NCOA1			WDR26	ZNF451			CYP4F3	SH3BP2
				CNTNAP4						SHROOM3		ERCC6					SLC6A20						KDELC2						SLC34A3	PHF12		PPIP5K1		LRTOMT	NAV2			ZNF324	WASHC3			CMSS1	ABCG5
				COMT						SKI		EXOSC1					RUNDC3B						KIF13B						PADI1	PHLPP2		VPS13D		TXNDC11	CHL1			ZBBX	SSUH2			CNTLN	PRKAB1
				CLIP4						SMCR5		AHCTF1					S100A5						KIR2DL5B						PARP1	PLIN1		HDLBP		TYRO3	SLC24A1			ZNF385B	DGKZ			C15orf59	ABCA2
				COL17A1						SETD1B		EPN3					RSRC1						KIR2DS2						PCDHA7	PLTP		VPS33A		UBAP2	NCOA6			ZFP37	MFSD10			C9	ADCY6
				COL26A1						SETD2		EVPL					S1PR3						KIR3DL1						PCDHA10	NUP210		FLT4		TRRAP	NCOR2			ZZEF1	ATG2A			C16orf71	AAK1
				CRTC2						SH2B1		EXD1					SLC13A4						KIF27						PCLO	POU2F1		VPS13B		TSC1	NEBL			HIVEP2	ZNF549			CREB3L2	TNK2
				CPEB1						SHANK1		EXOC6B					SGK223						KLHL10						PCSK7	PIP5K1A		VASH1		TSPAN32	NEB			ZNF236	TBC1D17			CRTC2	ADAM12
				CPA6						SHANK3		ELL2					SCFD1						PRKD2						PDLIM2	PIEZO2		VGLL2		THBS1	NDRG1			ZC3H13	IGHV3OR16-12			CAMTA1	ADRB1
				CACNG4						SHC1		ELOVL3					SEMA3B						KPRP						PATE4	PLEKHG5		VPS45		TSPYL2	NFKB1			ZCCHC8	NXPH3			C16orf62	CHRNA3
				CDK18						SIK2		EPHB1					SBK3						KRBA1						PCDH11Y	PKP3		KNDC1		TTC41P	NCKAP5L			ZNF177	SMIM4			CFAP100	ADM2
				CDSN						SCAF1		IKBKAP					SEC16A						KRT82						PCOLCE2	POU4F3		WFIKKN2		TTLL7	NES			ZNF300	TPP1			CPEB1	ACLY
				CEP170						SGCZ		EML1					SYBU						KERA						PDE4A	PODXL		VSTM2B		TXK	NTN5			ZRANB2				CDADC1	ACOXL
				CASR						SH3GLB2		PFKFB2					SVIL						KIF21A						PDE4C	PHACTR4		WDFY4		TSHZ3	NKX3-2			ZBTB46				CDSN	ADGRB2
				CCL25						KIAA1217		FAM102A					SOWAHB						KIR2DL3						PDZD2	PHF19		WHRN		TTC27	NETO1			ZDHHC18				CCDC114	ADAM22
				C4orf22						AHCYL1		FAM189A2					SYCP3						KIR2DS1						PDZD7	PIK3R5		WIPF1		TTC7A	NFE2L3			ZNF865				CDKN2AIP	ALKBH5
				CDK12						SERINC4		FABP6					SUGP1						KIR3DP1						PARP4	PKP4		VWA5A		TTF2	NFASC			ZBTB4				CACTIN	AKIRIN2
				CARD10						SHISA3		EP400					SUCO						KIR3DS1						PARP9	PLCB2		WASHC2C		TUB	NKAP			HIVEP3				AGBL5	ADD3
				CTSD						SIGLEC8		EXOC6					SYTL2						KIF23						PCCB	PLCE1		WAC		ZRSR2	NLRC5			ZFP91				CCNT1	MLLT6
				CACTIN						SIRT1		F5					TACC3						KLHL31						PEG3	PLCG2		WT1		TRIO	MYO5B			ZNF703				CSN2	AHDC1
				CCDC129						SLC9A6		MCAT					TAF1C						KRTAP10-11						HSPG2	PLXNB1		WIPI1		TTLL4	MYOM1			ZNF830				CCNT2	AEBP2
				CCDC157						SOX5		EVA1C					QARS						KRTAP12-4						PAX9	PHLDB1		VSIG10		TTC14	NUP62CL			ZNF331				C2orf16	MLLT10
				CCDC166						SHE		FAR1					TMEM200C						KRTAP16-1						PDE3B	PJA1		WRNIP1		TTLL11	NAB2			ZNF462				CBX2	AGGF1
				CCNL2						INPPL1		FANCA					TCOF1						LLGL2						PDE4B	PKD1L2		WWP1		UBTF	NCKAP1L			ZNF618				CBX3	ADGRF3
				CBX4						SLC9A5		FARP1					TCP11L2						LAMA1						POLDIP3	PLCXD3		HLA-C		TTC28	NDE1			ZNF516				CCDC151	AKNA
				CACNG8						SLITRK3		FARP2					TMEM132B						ISG20						PDK2	PLIN5		ACRC		TTC37	NECAB1			ZNF687				CCDC191	AMBN
				CAMSAP2						SNX30		FERMT2					SYNJ2						JMJD6						PELP1	POU6F2		ADAMTSL4-AS1		UBAP1L	NEK9			ZFYVE26				CELF1	AGAP2
				CBX2						SLCO4A1		FAM189A1					TAF5						JTB						PARP6	PPP6R1		ABCA12		USP34	NFAT5			ZCCHC10				LINC00271	ANGPTL5
				CDAN1						SOCS7		FAT3					SYT3						CAMK4						PCDH12	PPP4R1L		ABCA10		UBXN7	NHSL1			ZC3H3				CCDC38	ADD1
				CCDC148						SP8		FAM208B					BRF1						KCTD8						PCDHGB5	PPIL2		ABCA13		TRPC6	NINL			ZNF324B				CDK13	ADD2
				CCDC61						SH3KBP1		FAT2					TTN						KDM5B						PDE4D	POMZP3		ACD		TTC34	NCBP3			ZC3H18				CEP350	AGRN
				CEP164						SHCBP1		EZR					TMEM132D						KDM6A						TIPARP	PPP1R14A		ABCA7		UBE2E1	NCOR1			HNF1A				CELF4	AKIRIN1
				CDK13						SIPA1L1		FAM168A					TNXB						KDM7A						PCDHA9	PNPLA4		ABCB5		UGDH	NEU1			KIF1Bbeta				CELSR1	GNAS
				CEP350						SMIM9		FAM222B					TIAM2						KIF26A						PCDHGB4	PLRG1		ACE		UNC13C	NFX1			HLA-G3				CFAP97	ANO8
				CECR2						SNAPC4		FBLN5					TACC2						KIF3B						C8orf22	PLXNA1		ABCG1		URB2	PDZD3			TUBB3				CCSAP	ENPEP
				CELSR1						SETD1A		FCGBP					TMEM132E						KRT36						PDXDC1	PNMA3		ABHD12		USP24	NEXN-AS1			ZFP91-CNTF				CELF6	AJAP1
				CFAP97						SHC3		FCHSD2					TCEAL1						LAMC1						F2RL1	PPARD		ABL1		USP37	NEK10			PR				CEP295	ANKS6
				CEP55						SMCHD1		EXO1					TBC1D9B						LUC7L2						OSTM1	PRPF40B		ATG16L1		UMAD1	NKX2-8			RBM39				CCDC82	AKAP3
				CFAP44						SPTY2D1		FAM131C					TCP10L						LCE1B						OVGP1	PITRM1		ABCB11		UNC13B	NLRC3			LIG1				CCDC97	AMPH
				CEP295						SQSTM1		F11					TENM2						LIN37						OVOS1	PRSS36		ABCC11		UNC80	NOTUM			RNF19				CDCA7L	ANKHD1
				CDCA7L						SREBF2		FAT4					WDHD1						LIPI						PABPC4	PPP1R1A		EIF4ENIF1		UBE2O	NPY			FLJ00185				CELF3	ADGRL3
				CENPJ						SORBS1		ERICH3					WWC2-AS2						TMBIM1						PAX8	PPP1R1C		ADORA2A		UBR5	NR4A1			ACSS2				CEP95	AKT1S1
				CLIP1						SRGAP3		ERVV-2					XPO7						LGI2						PCM1	PPP1R15B		AATF		TUFT1	NRAP			DKFZp686O15128				CERS4	AMOT
				CLK2						SRRM3		ESD					C5orf63						LIMCH1						PDS5B	PROM1		HTR2A		UACA	NRG3			PTOV1				CCDC92	ALPK3
				CACNG2						SOX10		FASN					YY1AP1						LIMK2						PDZK1IP1	PPIG		ACAP1		USP43	NKTR			DKFZp779D0968				CD2BP2	ARHGEF5
				CDCA2						SPDYA		FKBP4					HIVEP1						LMF2						PDGFRB	PPP1R3F		CHRM4		UBA6	NLE1			ARHGEF4				CHD8	ARTN
				CHD8						NCKIPSD		FGFRL1					ZMYND11						LEUTX						PCNX1	PRDM6		CHRND		UBE4A	NLRP1			PLXNB3				CD44	ANKRD12
				CCDC142						SRP72		FMO2					HIVEP2						FAIM2						PCNX2	PPP6R3		ADRB1		USP10	NOLC1			DKFZp586F0420				CHD4	ANO2
				CCDC60						SLC9A7		FOXI2					ZNF217						LGR4						PDIA5	ACPP		CHRNA3		UBR4	NAP1L3			MICAL3				CELF5	ANKRD17
				CDK17						SOHLH1		FGF23					ZNF503						LHX4						PDPK1	PRIMPOL		ADGRA1		TH	NPAS3			SLC6A12				CENPB	AP2A1
				LINC00242						SOX11		FNDC1					ZFC3H1						L3MBTL4						PEX1	PRR30		AIFM1		USP31	NR1D1			MYO1C				CENPF	ARID5B
				CHFR						SP100		BRIP1					ZC3H13						LMBR1						RABGGTA	PRSS57		ALS2		UBE2E3	NRL			GBA2				CHD6	TEPSIN
				C5orf42						SMC4		FIGNL2					ZEB1						LMNB1						PHF1	PRUNE2		FDXR		UNC93B1	NHLRC2			ZNF559-ZNF177				CHIC1	APBA3
				CDKL3						SNCAIP		FGD5					ZNF212						LRRC53						PEX10	PRR11		AKIRIN2		UTP18	NKX1-1			FPGT-TNNI3K				CLOCK	LPA
				C9orf139						SPIRE1		FOXN1					ZRANB2						LRRC58						PIGC	POGZ		ALDH1L1		UTY	NLRP6			LOC400499				CHD1L	ARHGEF12
				LINC00615						SERTAD4		HNRNPH1					ZZZ3						LDHD						PIH1D3	PPP1R26		AEBP2		VCX3A	NOL8			SHD				CHD1	ARHGEF26
				CLCN4						SMG1		HEPHL1					ZBTB1						PPFIA3						PLEKHG1	PRCC		AES		USB1	NPAT			HCG27				CFAP54	APBB3
				CLPX						SMTNL2		HOXB3					ZNF197						PNLIP						PKN1	PRDM10		ADGRF3		VPS51	NRXN1			FAM90A26				C7orf25	ANKRD53
				CLIP3						SRRM4		GCK					ZFP91						LDLR						PIAS2	PLXNB3		ADGRL2		VEGFD	NEK8			DNASE1				CHEK2	ARID1B
				CNKSR3						SLAIN1		HSPA12B					ZNF106						LGALSL						PIGH	PROCA1		AKNA		FLT4	NFE2L1			SCAF8				CAMTA2	ALMS1
				COL6A2						SNPH		HRNR					ZSCAN29						LHX8						ACAN	PRDM8		AGAP2		VPS37A	ZC3HC1			RSPH6A				CLASP2	AMBRA1
				COL6A3						SUPT20HL1		HNRNPH2					ZNF396						LIN54						PHC3	PREX1		AGRN		VAV2	NLRP3			LOC285556				CNKSR1	AP2A2
				C12orf60						SH3PXD2A		HAPLN1					ZNF618						L3MBTL3						PHF3	PRPF3		ANO8		WDR33	NOTO			LRRC74A				CIART	APC2
				CLASP1						SPATC1		IGLV4-60					ZNF2						LNX2						PHF8	PPP1R16A		ANKRD26		VPS45	NRBP1			MAGEB6P1				CIC	APC
				CLASRP						SOCS1		LIPA					ZNF395						LRRC37B						PHLDB2	PPEF2		APBB2		KNDC1	NF1			ZBTB48				CLASP1	ARHGEF40
				CLMP						SP1		LIPJ					ZNF541						LDLRAD4						PLEKHA5	PRDM12		NAGLU		VPS37B	NFIA			TTC7B				CLASRP	NET1
				CNTN4						SPAG4		LRCH4					ZC2HC1A						LRP10						PLEKHG3	PRDM2		PRMT7		VAPB	NPAS2			FBRS				CLCN3	ASAP3
				COBL						SPATA2		MAP3K10					ZMYM1						LRP12						PKP1	PRR26		ADGRL1		VCX3B	NASP			MYO18A				CLMP	ASH1L
				LINC00521						STOML2		LRRC23					ZNF318						LIMD1						PCYOX1	PSMC3		ALB		WDFY4	NCOA3			EFCAB8				C11orf96	ATG2B
				CNNM1						SPHKAP		LRP5					ZNF8						LILRB3						PHRF1	PSG11		AMOTL2		WHRN	NFS1			CC2D2B				CMYA5	API5
				COL6A6						SPRED3		42805					ZDBF2						LMO7						PIK3R4	PSPN		ANGPT4		WDR82	NOD1			PIGL				CIR1	ARHGEF18
				C9orf172						SPRY2		LY75					ZC3H3						LOXHD1						PDZD8	PTCH1		PRMT3		WDR88	NDRG2			CAMK1G				NCAPD2	ARID1A
				CNNM2						STRCP1		MIS18BP1					ZC3H11A						LRRC74A						TPO	PTH1R		ANKRD28		WDR91	NEPRO			MDFIC				CLUAP1	ARHGEF15
				C8orf46						STXBP1		LTBP1					ZC3H18						LRBA						PIP5K1B	PROSER1		ANK2		VAX2	NIN			SHKBP1				CHD2	ARID4B
				CHD3						STXBP5		MXRA5					DKFZp686D2168						LRIF1						DFNB59	PSG1		ANKIB1		KIAA1429	NIPBL			IGLV1-50				CHD9	ARID2
				C9orf131						SOGA1		MYLK					SLC27A3						LRP1B						PKHD1	PSG6		ANKRD6		VWF	NPB			NPIPA1				C11orf57	ASTL
				C9orf152						SOX4		SLC4A1AP					HIST2H3PS2						LRP2						PHYHD1	PTPN14		ADM		WWC3	EMG1			RELB				C11orf95	ASIC3
				CHD9						SSFA2		MTMR10					LOC645967						LRP3						PIEZO1	PPP1R15A		AGAP1		WDR62	NHEJ1			NOL3				C12orf43	ASAP2
				CHERP						SRCAP		DENND4A					BRD9						LRP4						ZMYND8	PTAR1		ADGRL3		WRNIP1	NISCH			TBL3				CLSPN	ATXN2L
				C10orf105						SCARF2		MYLK2					ELOF1						MLST8						PKD1	PTCH2		AMOT		XIRP2	TACR2			IPO9				CDS2	B4GALNT4
				C12orf56						SRRM1		MYO7A					ZFP91-CNTF						PPFIA1						PLCH2	PSG2		APLP2		ACKR2	NR2C1			MAGEA2B				CRAMP1	BAHCC1
				CLDN34						SRRM2		MYO5A					MLF1IP						PPFIA4						PLEC	PRRC2C		ASPRV1		SH3BP1	PLA2G3			GRIK2				CXorf66	ATN1
				C8orf58						SRSF10		MYO9B					CERS1						PPFIBP1						PLIN4	PRPF31		ANKRD12		ACTC1	PAN3			C8orf58				CROCCP3	ATF5
				CHST11						SSH2		NBEA					ZCCHC10						LMTK3						PML	PRR31		APOB		ACTL9	PARP1			SIGLEC9				VCAN	ADAMTS19
				CRAMP1						SSTR1		NBEAL2					PP2672						LPAR4						PGBD3	PAICS		ARHGEF10L		ACTA1	PASK			UNKL				CRLF3	BCL2L12
				CATSPER4						STRA8		MYOF					SALL4						LRRC66						PHAX	PWWP2B		ARHGEF17		EPB41	PCDH10			PDE2A				CTR9	ASIC4
				CUEDC1						STARD9		OR10H1					RPS6KA1						LRRC71						PILRA	CAD		ARIH2OS		ABCA13	PCDHA7			U2AF2				CTXN3	ASPSCR1
				CXorf66						STXBP5L		OR10H5					SNCAIP						LSG1						PIPSL	PZP		ANKRD33		ACAD9	PCDHB3			MLIP				CXXC4	ASB12
				CXXC4						SP4		OR10J3					DKFZp313F2116						LTV1						PLEKHG2	RAB3IP		AP1G2		ACIN1	PCDHB8			TPST2				CRB3	ASCL2
				CPSF7						SPEG		OR10T2					ARHGAP22						LAMB3						PLEKHG4	UQCRC2		ARAP3		ABCG5	PCDHB14			NRP1				CRY2	ASXL2
				CUL4B						SRP54		OR51B6					OPRM1						LAPTM5						PLEKHH2	RBM14		ANKRD17		EIF4ENIF1	PCDHAC1			TTYH1				CUL4B	BCL9
				C16orf90						STAR		POU2AF1					ZSWIM7						LCAT						PKHD1L1	PTK7		ARHGEF10		PRKAA1	PCDHAC2			TUBA1A				CYP4F2	BCOR
				TMEM63A						TUT1		OBSCN					ERIC-1s						LCE1E						PLCH1	PDZRN3		ARHGEF11		ACACA	PCDHGC5			MAP4K4				CROCC	BCAS3
				CROCC						GTF2H1		OR51F1					PTOV1						LEPR						PRELID3B	PWP2		ANKRD53		POTEKP	PCDH1			ZMYND8				CTDP1	C2orf49
				CSTF3						PTH2		OR52D1					DUSP3						LINGO3						PLPPR3	RAB36		ARID1B		CHRM1	PCLO			DYNC2LI1				DBNDD2	BRD8
				DBNDD2						TMEM116		NKX6-1					LINC00521						MAMLD1						PHIP	RADIL		ALMS1		ACTA2	PDZD9			PGGHG				CYLC1	BTBD18
				SPECC1L						TMC2		NLGN4X					FTO						MAML2						PLEKHG4B	RASSF3		AMBRA1		ACTB	PCSK9			TMC7				CTTNBP2NL	ADAMTS7
				SPECC1						TBX15		NOTCH2					hCG_2042738						MBD5						PGF	RAB3C		APC2		ACTG2	PCNX3			COBL				CWC22	AXIN1
				CWC22						TENM3		NPBWR2					DKFZp586F0420						MCHR1						FXYD1	RAB26		APC		ACTN3	PDCD6IP			PPIE				CSRNP1	BACE2
				CWC25						TNR		NSUN4					BTBD2						MCM9						PIGR	RABGAP1L		ATP5A1		ADAM32	PDLIM2							DACT2	BATF
				CREBRF						TET1		NUP133					PKMYT1						MED13L						PLCB3	RAD51AP1		RAD54L2		ADAM12	PER3							CRY1	BAZ2B
				C20orf141						TET3		NUP155					SLC35C2						MED13						PLD1	RAD18		ASH1L		ACTG1	PGM2L1							CUX2	ATXN7
				C19orf54						TEX15		NUP160					REEP1						MED15						PLEK2	RASA1		ASH2L		MLLT3	GATAD2A							DCAF8	BCL2
				DPY19L2P1						TCERG1		NUAK1					RUFY1						MEF2C						PNMA2	QSER1		ATMIN		ADGRB2	PAOX							DAGLA	BAIAP2L1
				CTTNBP2						TIGD1		NUP98					ZNF185						MEIOB						POF1B	RAD9A		ARMC5		ADAD2	PAX6							DACT3	BAAT
				DAPK3						TLX3		GRIN1					PTPRE						MAGEB16						PHF2	RASSF7		ARNT2		ADRM1	PBX3							DDX54	BCL3
				DAXX						TIRAP		NPSR1					SH3D21						ATF7IP						PHLPP2	RASIP1		ATL2		FDXR	PDE4A							DHX57	BCL9L
				DENND4B						TMF1		NRK					H3F3B						MDGA2						PIAS1	REV3L		ATRX		ACOT12	PDS5A							DACH1	BCL6B
				DDX46						LINC00052		NLGN1					GANAB						ABCB1						PITPNM1	RANBP3		ADAMTS13		MLLT6	PDZD2							DCAF8L1	BIN2
				DGKK						TOB1		NUAK2					FBLN1						ABCB4						PITPNM3	RECQL4		AVEN		AFAP1L2	PARP4							DCST2	BRI3BP
				DGKZ						TPRXL		OR10H2					ANKRD42						MED19						PJA2	RBP3		ATAD2		AFF3	PRCP							DCAF5	BRPF3
				DNAAF5						TIMM8A		OR51A7					PGBD5						MEGF6						PIK3CA	R3HDM1		ATAD2B		AFF4	HSPG2							DDIT3	BRSK1
				DDN						ZFP36L2		OR51I2					IFT122						METRNL						PLD2	RAI14		ADAMTS16		AHDC1	PAWR							CYLC2	BRAF
				DAPK1						TJAP1		OR51T1					HLA-A						MAGEB4						PLIN1	RBM15B		ATRN		AHNAK	PDE3A							DNAJC14	BRD2
				DDX23						TLR9		OR52B2					EIF2A						MARVELD3						PLK4	RAB3GAP2		BAHCC1		ACTN2	POLDIP3							DDX20	BAI1
				DGKD						TNRC18		NSDHL					EMID1						LEMD3						NAPRT	ATP6AP2		BARHL2		ADRA1D	PDK2							DIP2B	BIN1
				DAB2IP						TPRX1		OR51B5					ESPN						MBTPS2						PLPP6	REPS1		ASNSD1		AFAP1L1	PARP8							DMP1	SLC4A2
				DEFB112						TIAM1		OR6A2					RANBP1						MCTP2						PLPPR4	RCC1		ADAMTS19		AFF2	PCDHB10							DIP2A	B3GALT4
				DCPS						ZFP36L1		NUP85					NIT2						MECOM						POU2F1	RAD23B		ADAMTS2		AKNA	PCDHB12							DLG5	BCLAF1
				DCX						TMEM40		NYAP2					SMC1A						MED22						POU2F2	UPF3B		BCL2L12		AMMECR1	PCDHGA8							DDX10	C2CD2L
				DBF4						TOPORS		OR10H3					STK32C						LYPD1						PPP1R8	MTRF1L		ASPSCR1		ADPGK	PCGF2							DENND4C	CAMSAP3
				DSP						TMEM39B		OGDH					MAGEB6P1						LYPD6						PIEZO2	RGPD4		ARSI		AMIGO3	PCNT							DHX37	CABIN1
				DDX28						TMEM8B		OR2B6					KIF21A						MCM5						PLEKHG5	RGS5		ARV1		AR	PDE4D							DMKN	BMP3
				DGAT1						TMEM94		NUP153					RIMS2						MCM8						PKP3	RAB3IL1		ASB9		AP3B1	C9orf142							DLX2	BNC2
				DGKH						TNKS2		NUSAP1					MYO18A						MED4						RABGGTB	RBM15		ASXL2		ANKRD35	PCDHA1							DLGAP2	CDC42EP4
				DHX8						TNFRSF21		OR51A2					LOC100505478						MEDAG						PHACTR4	RCC1L		BAZ1B		AP4M1	PCDHA9							DNER	BEGAIN
				DLGAP3						TNFRSF8		OR51B2					EFCAB8						MXD1						PHF19	QRICH1		BEND4		AKAP12	PCDHA12							DNMBP	BTBD2
				DYNC1LI1						TPRG1L		OR5B17					DIAPH2						MADD						PIK3R5	QSOX2		BFSP2		AKAP13	PCDHB4							POLQ	BUB1
				DMTN						TMEM129		NUDT14					ANKMY1						MAFA						PNN	RASAL3		BRD8		PRMT7	PCDHB6							DLL1	CABLES1
				DENND5B						TLE2		NWD2					OBP2B						42804						PIK3CG	RANBP17		BTNL2		ADGRA3	PCDHB7							DMXL2	CACNA1B
				DLG5						TRAK2		OR52H1					PDDC1						MARK2						PKDREJ	RAB12		ADAMTS4		AJAP1	PCDHB13							DVL2	BOP
				DNAJC5B						TRIL		OGFOD3					PRPF40A						MAST2						PLEKHA4	RERGL		ATRIP		AKAP17A	PCDHGA7							DZIP1	CDC42EP1
				DENND4C						THPO		NSUN6					NUP98						MATN2						PLEKHA7	RFX1		BARD1		PAM	PCDHGB4							DSPP	BRSK2
				POLE2						TSHR		LAT2					AURKB						MAGEB1						PKN3	RASGEF1B		BHLHE40		AMOTL1	PDXDC1							DUSP7	CACNA1H
				APPL1						TRIP12		OR10K1					ADAM11						MAGEC1						PKP4	REEP3		LACTBL1		ANGPTL3	PER1							DOCK7	CAPRIN2
				DNAJC5						TPBG		ODF3B					MLXIPL						MAGI1						AGPAT3	RENBP		BARHL1		ANKS6	PLA2G4A							DOT1L	BAZ2A
				LIG1						THRAP3		OR51A4					ARHGEF3						MAGI3						PLCE1	RGL1		BEST1		ANKRD13B	PLA2G4D							DIEXF	BCL11A
				DOCK5						TRIB3		OR51V1					CLEC1A						MATN3						PLCG2	RGL3		BNC1		ANK3	PAK6							EGR1	BOC
				POLG						TRIP11		TP63					FAM228B						NR3C2						PLXNB1	RALGAPA1		BOD1L1		ADGRF1	PBX4							DOPEY2	BTBD1
				HLA-DPB1						TNK1		OGDHL					ZC3H11B						MAP1A						PLXND1	RGPD3		SLC4A2		ALPK3	DCHS1							EDC4	BCORL1
				DNAH7						TNKS		OR5B3					CDC37						MAPRE2						PNMAL2	RHCE		B3GALT5		ANKS3	PERM1							DYRK1A	CCDC144NL
				DMD						TRPM7		OR7G3					DHRS4						RNGTT						PHLDB1	ARHGAP6		KCTD13		ARHGEF28	OSTM1							E2F4	CABLES2
				DNMT3B						TP53BP1		OR4K15					NOL3						MCOLN3						PJA1	DLC1		ARFGEF3		ARTN	OVGP1							EAF1	CACNA1A
				ECEL1						TRMT61B		OR8K1					TMEM18						LY6G6D						PIK3CB	RIN2		C1QBP		ARVCF	PCBP4							E2F8	CACNA1F
				DZIP1L						TREX1		P2RY8					CSNK1D						GAA						PLEKHH1	RETSAT		CAMSAP3		ANKRD12	PCM1							DOK7	CACNA1G
				EIF3E						TOR4A		P4HA2					TINF2						MAP3K13						PLEKHS1	RGPD1		BSCL2		APOB	PDPR							EPB41L2	BAIAP2L2
				DBN1						TRIM67		PANX1					HLA-F						MAP3K15						POU6F2	RHD		CYB561D2		ARHGEF38	PHF21A							EPHB6	BORA
				DVL3						TRPC1		GPR68					EIF3G						MAP3K1						PMS2P3	RIMS2		CABIN1		ARHGEF17	PGK1							EBNA1BP2	CDC42EP5
				EIF2AK3						TMC7		OXNAD1					PTMS						MAP3K4						PKMYT1	RABGAP1		BICDL1		ARID3B	PHC2							EML4	BMPR1B
				DST						TMEM43		OR7D4					SNX15						MAGEA9						PPP4R2	RBM33		C1QTNF5		ANKRD27	PCNX1							ENGASE	BSN
				EPB41L1						TRPV5		PIK3C2A					HERC2						MAK16						PREP	RBM48		TBC1D32		ANKRD17	PCNX2							EAF2	CARF
				ENTPD5						TTC12		SLC10A3					LLGL2						MAST1						PPM1G	REPS2		BUB1		AP3B2	PEAK1							EGFLAM	CAP1
				EPHB6						TTC31		PADI3					ARL8B						MCM6						PNMA1	RGP1		CASP8AP2		ARL6IP4	SERPINF1							EI24	C1orf50
				EDC3						ZFP36		PCDH15					ITFG2						MED12L						POU3F2	RHBDL3		CDC42EP1		ARHGEF10	PIP5K1C							EVX1	C1orf53
				EDN2						UBAP2		PCDH19					SCLT1						MFSD4A						PLS1	ARHGAP22		CACNA1H		ARHGEF11	INPP5J							MLLT1	CACNA1C
				ELL3						TSHZ2		PCDHA5					BRD8						MGMT						SLC25A17	RIF1		CA11		TFAP2E	PLEKHG1							EVI5L	CACNA1I
				EMD						TXLNG		OR10A7					PDE2A						IMMT						PNISR	RFC4		AZU1		TEPSIN	PLAG1							EVL	CBX6
				EMSY						TTLL7		ODF3L1					PTPRR						MICALCL						BVES	RGS12		BAZ2A		APBA3	PLCD1							EIF3CL	CEP170B
				GSPT2						USP17L21		NUP210L					SLC8B1						SPATA18						PPARD	RHPN2P1		BHLHE41		ANTXR2	PGM2							ERCC5	CNGB1
				ESR1						ZRSR1		PBRM1					HIBCH						MACF1						POLK	RHPN2		CCDC102A		ARAP1	PGRMC2							ESYT2	COL11A1
				EAF2						TSHZ3		P2RY6					C8orf82						TMEM57						PPIL4	REEP1		BNIPL		ARHGEF7	PHACTR3							EHBP1	COL28A1
				ECT2						TTBK2		PAK5					TUBA4A						MAF1						PRDM7	REL		BRCA1		ARID1B	PHLPP1							EVA1A	C14orf80
				ELF2						TULP4		PCDH8					LINC00371						MAGEA4						PRDM9	RGPD5		CASS4		ARMC4	PIAS2							EZH1	NCAPD3
				AHCTF1						ZRSR2		PTPN21					CSRP1						MAGEC2						PRKDC	RASGRF1		CARD14		ALMS1	PICALM							EZH2	CNST
				EMILIN3						TRPM3		PTPN7					MTHFSD						MAML1						POTEF	ARHGAP31		CPQ		AMBRA1	ACAN							FAM110B	COL7A1
				EVI5L						TTLL4		PTPRS					FAAP20						MARK3						PPOX	ARHGAP32		BRAT1		AP1M1	PHC3							FAM90A24P	COLQ
				FAM124A						TTC14		PSMB7					ATL2						MAST4						PPP1R15B	ARHGAP11A		C1orf106		APC2	PHF8							EIF3C	COL4A4
				EP300						UBL7		PTPN11					TMED1						MC4R						PRM2	RHOXF1		CARNMT1		APC	PHLDB2							ELMSAN1	COL4A5
				ESPL1						TSPEAR		PXK					SLC35A2						MEGF11						PRR5	RASAL1		CPA2		ATAD3A	PIGO							EPPK1	COL18A1
				ETAA1						TTC3		NPEPPS					MFSD10						VEPH1						CTSA	RBM26		CWF19L2		ATP7B	PIGS							EYS	CORO7
				EHMT2						TTC7B		GPR65					MPRIP						MEF2B						PPHLN1	RALGAPA2		CD93		AQP2	PIWIL2							FAM199X	C16orf96
				ELL2						USP14		PTPRB					GPATCH2L						METTL4						PPIG	RGPD8		C1orf127		ARFGAP3	PKDCC							FAM90A5P	COL17A1
				ERC2						USP19		PTPRT					SLC41A3						MFSD14B						PPP1R3F	RFWD3		CAND2		ARHGEF6	PLEKHA5							FAM90A14P	COL2A1
				EXPH5						USP34		RGPD2					CTDSPL						MIPEP						PGR	ARHGAP27		CREBBP		ARPP21	PLEKHG3							FAM90A7P	COL14A1
				EXT1						USP36		RPL13A					ATP5A1						METRN						PROB1	ARHGAP33		CEP170B		ASAH2B	PNPLA1							FAM90A15P	COL16A1
				GSPT1						USP45		RRAGB					EPS8L2						MET						PROM2	RECQL5		CCDC120		ASB6	PTGER1							EP400	CYP2W1
				EQTN						USP4		RSPH4A					NRP1						MEX3B						PRPF8	RACGAP1		CCNB3		ATG2B	PHTF1							ESPN	C17orf100
				ERBB3						TRDMT1		SLC25A42					ANKH						MICU2						PROSER2	RILP		CCNL1		ARID1A	PDZD8							FAM90A8P	CREB3L2
				FAM102A						TRPC6		SLC47A2					SCIMP						SPEN						PPP6R3	RANBP3L		CNOT8		ARHGEF2	PIP5K1B							FAM90A20P	COL1A1
				FAM186A						USP44		SRD5A2					SENP3						MKL1						PCTP	RNF103		C4B		ARID4B	PITX1							FAM227B	COL12A1
				FAM65B						UIMC1		SAGE1					KIAA1324						MKX						PRG4	RNF31		COL5A1		ARAP	PKHD1							FAM90A2P	CPEB4
				FAM83D						UNKL		SLC15A3					EEA1						MLXIPL						PROX2	MRPL55		CORO7		ARMC3	PIGQ							FAM90A18P	COL27A1
				F8						UFL1		SAMSN1					DUSP11						MOB1A						PRUNE2	RPAP1		C16orf96		ATF6B	ZMYND8							FANCE	C3orf20
				ESPN						UNC13C		SEC31A					STK25						MEP1A						PPP1R14C	RNF19A		C15orf56		ARMT1	PKD1							FCHO2	CCDC74B
				FAM117B						UTS2R		SNRNP70					REPIN1						MGAM						PROZ	MRPL54		C16orf71		ATXN7L2	PLEC							FLG	CEP170
				FAM47C						UBN2		SLC38A10					STARD3						MGAT4C						POU4F2	RNFT2		C17orf47		AUTS2	PLIN4							FAM126B	CARMIL1
				FAM53A						USP24		AHCYL2					CYP2S1						MIA2						POC5	RNASE11		CRTAC1		ATAD2	PHAX							FAM133B	CASR
				PTK2B						UBAP2L		SLC19A1					NRG1						MIGA1						PPP1R26	ROBO4		CRTC2		ATG2A	PILRA							FAM90A22P	C4orf46
				FBF1						UBR1		SLC22A18					LOC105371267						MINDY4						PRCC	ROR2		CRB2		ATXN1	PKD1L3							FAM90A1	CD68
				FLG						UNK		SLC35A1					RBM6						MAPK9						CDC40	RNASEL		CNTFR		ACOT7	PLEKHG2							FLG2	CDKN2AIP
				FAM122A						USP25		SLC26A5					CXXC4						MLH3						PODN	RNF19B		COL12A1		BAHCC1	PKHD1L1							FRA10AC1	CACTIN
				FGF14						USP29		SLC26A9											MLIP						PRAMEF25	RRP1B		CPSF6		ATN1	PLEKHM1							FAM189B	CBLB
				FAM184B						UBQLN4		SLC36A4											MLKL						PRAMEF4	RNF220		CROCC2		ATAD3B	PKN2							FAM193B	CCSER1
				FAM189B						UFSP2		RTN4											MECP2						PRAME	RPRD2		CRX		ATF5	PKP2							FBLL1	CCNT2
				FBLL1						UNC80		RUSC1											MEF2A						PRAMEF27	RP1		COG8		ATP8B4	PLAC8L1							FBXW7	C2orf16
				FBXW7						UBE2O		MRPS30											MEIS2						PRAMEF8	RNF123		CEP250		ATR	PLCH1							FAM208B	C2orf78
				FAM208B						USP49		SLC17A4											MEX3A						PRRC2A	RNF26		CCDC107		ATXN2	PLPPR3							FAM90A10P	CCAR2
				FAM65C						UBR5		SAV1											MGAM2						PRICKLE1	RNF8		CCDC171		ASPSCR1	PILRB							FAM90A23P	CELF1
				FAM171B						USP17L12		SCD5											MGAT2						PRPF3	ROBO1		CD6		ASTE1	PIM3							FAM13A	CCDC39
				FAM184A						UGT2B15		SEMA3F											MIGA2						PPP1R12C	RNF157		CEP112		ATXN7L1	PLAGL1							FAXC	CCND3
				FAM122C						UNC5B		SGK2											MISP						ALPL	RNF169		CEP170		BAZ1B	PCBD2							FAM169A	CDCA4
				FAM13B						YY2		SLC5A7											MCM2						PRR14L	ROBO2		CASR		ATP2B2	PIP4K2A							FAM221B	CDHR5
				FAM53C						USP40		OXCT2											MDN1						PRDM2	RAPGEF3		CCL23		SLC4A9	POU5F2							FAM90A12P	CDK13
				FBN2						UBQLN3		SACS											MEGF10						PSMD12	RNF219		CCSER1		BEND7	PHF2							FASTK	CELF4
				FAM151A						UBASH3A		SEMA6D											MEOX2						PPP1R15A	POLR1A		CDK11B		BFSP2	PHLDA1							FIP1L1	CELSR1
				EVI5						UGT1A10		SBK1											METTL5						PRAMEF6	RRP7BP		CCDC28A		BHLHB9	PHLPP2							FAM149A	CFAP61
				FAM122B						USP17L7		SLC22A3											MGA						PRAMEF9	RAPGEF2		C2orf16		BLM	PTGIR							FAM171A2	CCDC74A
				FGF12						USP1		SLC6A16											MAVS						PPARGC1A	RRBP1		CDC37L1		BRD3	PIF1							FAM90A13P	CCDC13
				FAM47A						USP31		SASH1											MCM10						PPARGC1B	RAP1GAP		CCDC88B		BTNL2	PJA2							F10	CCDC9
				FAM76A						UBE2E3		SCML2											MCM4						PSMG2	GFM2		CCDC68		BHMG1	PLEKHA6							FAM192A	CDCA3
				FEM1A						ULK1		SYDE1											MCRIP1						PPP1R3A	SCAPER		CEP164		ATRIP	NUP210							FAM90A16P	CDK2AP2
				FLNC						UBA1		HARS2											MDGA1						PRAMEF12	SCRIB		CCDC85A		ATXN7	POU2F1							FAM64A	CDT1
				FGD1						FERMT3		STARD13											MED1						PRR22	SEMA4B		CECR2		BCL2	POU2F2							EXO1	CCHCR1
				FOXO4						USF3		STAT6											MANSC1						PRR7	SETD5		CELSR3		BLOC1S3	POU2F3							FAT4	CCDC177
				HHIPL2						UTP14A		XAB2											MBIP						PSMC5	SF3B2		CELSR2		ADAMTS1	POT1							ERF	CCDC97
				HIDE1						AVPR1B		MARS											MBTD1						PSIP1	POMK		CEP63		BCL9L	PHF13							ERICH2	CDIP1
				HRH4						VEZF1		SSU72											MBTPS1						PTCHD3	SHROOM2		CFDP1		BCL6B	PLEKHG5							FAM133A	CENPA
				LUC7L						VILL		SUV39H2											MED23						PRSS44	SIGLEC6		CDK11A		BIN2	PKP3							FGFR3	CHAMP1
				LOX						UGGT1		HARS											MEIKIN						PROSER3	SIK1		CCDC177		BRAF	PLAGL2							FHDC1	C10orf142
				LINGO4						VCX3A		SUGCT											MEN1						PSD	KNSTRN		CDKN1B		BRD2	PLET1							FLT3	CD27
				LMOD2						USH1G		STAG2											MTR						PRAMEF7	TSEN54		CHAMP1		BOD1L1	PODXL							FAM90A9P	CEP85
				MB21D2						SLC14A2		TMEM178A											MCF2L2						PRC1	SERHL		CHMP2B		BHLHE22	PHACTR2							FOCAD	CHD8
				IGLV1-44						VGLL4		MAPT											MFHAS1						PRRC2C	SH3RF3		CHSY1		BCLAF1	PHACTR4							ZFPM2	C3orf22
				LZTR1						VPS13D		TBP											MIDN						ELFN2	SHBG		CLIP1		BICC1	PHC1							FOXF2	CCDC174
				MOV10L1						VSIG2		SYT8											MAPK8						PPRC1	SHROOM3		CCDC65		BRD4	PI16							FBXO10	CCBE1
				MAP3K3						USH2A		TEAD3											MMRN2						PRAMEF5	SIGLEC14		CCDC40		BTNL9	PIBF1							HMX3	CCDC34
				LRRC27						UTP14C		TRIOBP											MRC2						PRPF6	SLAIN2		CCDC80		C1orf185	PNN							HNRNPLL	CD248
				LSM14A						VEGFD		SYNM											MSANTD2						PRR13	SLA2		CDC123		CAMSAP3	PITX2							HEXIM2	CHD4
				MLK4						VGLL2		IARS											MMS22L						PYROXD2	SLMAP		CFAP77		CAND1	PLEKHA4							HLX	CDC20
				MBD1						WDR54		SYNPO2											MOCS2						PZP	SMCR8		CHD4		ARNTL2	PLEKHN1							HOMEZ	C6orf136
				LRRC26						VPREB3		TEP1											MITF						R3HDM2	SASH3		CDK17		BRMS1L	PKN3							HIPK2	CHEK1
				LRMP						VWA7		TTN											MKNK2						RGS7BP	SETD1B		CFAP46		CABIN1	PKP4							HP1BP3	CEBPA
				MAP3K9						WDR90		GTF2E1											ZAK						HNRNPA1L2	SETD2		CHFR		CAPN11	PLCB2							HERC2P3	CHIC1
				MAGEA13P						WNT11		TAS2R31											MMACHC						RBM34	SFT2D3		CENPF		CAPN15	PLCE1							LRRD1	CENPU
				MAP9						FLT1		TCF3											SLC16A10						PTK6	SH2B1		CLCNKA		ARFGEF2	PLS3							LRFN2	C6orf1
				42805						KNDC1		ALYREF											MAP2K3						PUSL1	SHANK1		CDR2		BRWD1	PLXNB1							LURAP1L	CGB7
				MARK1						WASH4P		TG											CDC25A						QRICH2	SHANK3		CIZ1		BICDL2	PLXND1							MAGEA10	C7orf76
				MARK4						WBSCR27		TCHHL1											MRGBP						PWP2	SIPA1L3		C11orf98		ARFGEF1	PHLDB1							MAGEB6	CIZ1
				AATK						WNK1		RELA											MROH8						RANBP1	SCAF1		CENPO		BRCA2	PJA1							MAP3K10	C11orf24
				LRFN1						VCX		TBPL2											MIIP						CRYZ	SHANK2		CEP57		BRDT	PKD1L2							MLK4	CFAP54
				LSM14B						VCX3B		WASHC1											MICALL1						RAD51AP2	SIGLEC5		C6orf132		BRPF1	PRKRIP1							LRRC26	C7orf43
				L1RE1						VGLL1		WWC2											MINDY2						RAI1	SIGLEC7		CFAP74		BMX	PLAC4							MAP3K7	CGB2
				LRRIQ1						VWA5B2		VWA8											SLC16A5						PYGM	SIRT4		C8orf74		BUB1	PMEPA1							42801	CLMN
				LSR						WDFY1		WBP2NL											SLC16A2						RAP2A	SLFN14		CNTRL		C1orf52	POU6F2							AATK	CAMTA2
				LTN1						WDFY4		WDR17											MOXD1						RABGAP1L	SAMD7		CGN		CDH12	TMEM123							LMX1A	CNPPD1
				IGLV1-51						WIZ		XG											MINPP1						RAD51AP1	SETX		CIPC		BORCS6	PPP4R1							LRIG2	CNTD2
				IGLV1-36						VEGFB		YLPM1											MAPK10						RAB37	SGCD		C10orf71		CACNA1H	ALPP							LYST	COL11A2
				IGLV1-47						VWA5A		ZBED1											MRGPRG-AS1						RAD18	SHROOM4		CLASP2		CDH11	PSTPIP1							LRRIQ1	C9orf40
				MTDH						WDR97		ZEB2											MN1						RAD21	ST8SIA6		CLIP3		CDH3	PLXNA3							LTN1	CIPC
				LUZP1						XCR1		ZDHHC8											MORC4						RBL2	SIPA1		CNKSR1		BIRC6	PNISR							LY75	COL6A3
				IGLV1-40						VAX2		HIVEP1											MYRF						QSER1	SKOR1		CIC		BBIP1	POLK							LYAR	CIART
				MPV17L2						VCX2		ZFHX2											MON1A						RNF113A	SLC9A1		CLEC14A		CCDC102A	PRRC2B							MIS18BP1	CIC
				MAP7D3						VPS9D1		TJP1											MPDZ						RAD17	SLF1		CNDP2		CACNA1A	PRDM15							MAGEA3	C11orf84
				MAGEB18						VWF		ZZEF1											IGF2R						RB1CC1	SLTM		CNTNAP5		RNF20	PRKDC							LTBP4	CLEC16A
				MAP7						WASH3P		ZNF469											MAPK6						RBMX	SMARCA1		C9orf135		BTBD10	PPP1R1A							LZTS2	COL3A1
				KIAA0430						WDFY3		ZNF552											CDC42BPB						CHML	SMARCA5		CLCNKB		LINC00467	OPRPN							MAP1B	COL4A1
				MTOR						WDR27		ZNF665											MROH1						RASIP1	SOX15		C4A		C1orf198	PRR25							PPP1R12A	COL4A3
				PPP1R12A						WAC		ZNF746											MSL3						RBBP4	SAGE2P		CHST7		CASP8	PPM1K							MZF1	COL6A6
				MYH16						WNK3		ZNFX1											MPRIP						RBM45	SIGLEC15		CHST14		CASS4	PRDM16							MUC12	C9orf172
				N4BP2						WIPI1		ZSWIM5											MRC1						RCOR2	SLC9A2		NCAPD2		C4BPA	PRDM6							MUC19	CGB1
				MTM1						WNK4		ZSWIM8											MRM1						RAD23A	SMC1A		C11orf95		CDH19	PGR							MYOCD	CGB3
				MTMR2						WWC3		ZC3H13											MROH2A						RECK	SMTN		CDK5RAP2		BRWD3	PROB1							TRMU	CHRD
				MYCN						WDR62		ZFHX4											ABCC2						REV3L	SIGLEC1		CHST11		BSN	PROM2							MYO10	C9orf106
				MYLK2						XIRP1		ZNF512											MTA2						RBP3	SLCO4A1		TRIP10		CARMIL3	PRR12							MYO18B	C9orf131
				MYO18B						ACVR1B		ZNF878											MTMR7						ARHGAP28	SETD3		CPVL		CCDC186	PRR14							PDE4DIP	CDYL
				PDE4DIP						EPB41		ZG16											MUSK						RAD1	SEZ6		C19orf35		CACNA2D2	PPP6R3							NBEA	C5orf60
				MYOF						SLC3A2		ZNF865											MSLN						RAI14	SHF		CASKIN2		CACNB1	ALPPL2							MYPN	CEP120
				PPP1R12B						ACD		ZBTB4											MTCL1						RBM15B	SHISA2		CTIF		CCDC69	PPP1R3E							PPP1R12B	CHD9
				NUMA1						ACOT8		ZFHX3											MTF1						REPS1	SMG7		RCSD1		C2CD5	PRDM4							NUTM1	C10orf76
				OBSCN						PRKAG2		ZMYM2											RUNX1T1						RGPD4	SOX2		CRYGC		C1orf216	PRG4							OBSCN	CDON
				NPAP1						ACIN1		ZNF618											MTSS1L						RGSL1	SP110		C1orf61		CACNA1I	PRIMPOL							OC90	CEBPB
				GRIN2D						ABTB2		ZNF674											MTUS2						RSPH10B2	SGCB		CXXC4		CAMSAP1	PRUNE2							OR10A4	C10orf55
				TACR3						APP		ZMIZ1											MUC16						RAP2C	SGK1		CPED1		CAP2	PRPF19							NFRKB	C10orf90
				NRG2						ABCC9		ZNF728											MUC22						RAPH1	SH2D6		C17orf74		CREBBP	PRR11							NKX6-1	CREB3L1
				NYX						ATG16L1		ZP3											MUC3A						RBM15	SIGLEC9		CRIPT		CIITA	POU4F2							NOL12	CRAMP1
				NRIP1						ABCA3		ZNF543											MUC4						QRICH1	SIRT7		C19orf47		CCDC120	POC5							NOL4L	CIT
				NSD2						ABCC11		ZNF831											MUC5AC						QSOX2	SNAPC4		CTF1		NCAPD3	POGZ							NOC2L	CUEDC1
				OLFML2A						EIF4ENIF1		ZSWIM6											MUC5B						RSPH10B	SNTN		FAM179A		CNTNAP2	PPP1R26							NOL10	CPNE7
				OSBPL10						HTR1F		ZNF219											MRGPRD						RBM19	SETD1A		CROCC		CORO7	PRAMEF8							NUP133	RCSD1
				NYAP2						ACACA		ZNF326											MROH5						RC3H1	SF3B1		CIRBP-AS1		COL2A1	PRRC2A							NCL	KAT14
				NUSAP1						CHRNE		ZNF800											ABCC6						RECQL	SHISA7		COPS7B		C7	PRDM8							NUDC	CYP27B1
				OLFM4						ADCY8		ZDBF2											MAP2						RNPC3	SLC9A9		CTDP1		COQ2	PRICKLE1							NRK	CRK
				OR52N4						ACY3		MAGI1											MON2						RBM44	SLC9C2		CASKIN1		C17orf47	PROP1							NRDE2	C21orf58
				OTC						TNK2		SRCIN1											SLC16A6						REM2	SLF2		SLC7A3		CRTC2	PSORS1C1							NRG2	C17orf53
				OTOG						ACSL5		ARKL1											MPP5						RANBP9	NUGGC		SPECC1L		C16orf62	PORCN							NUFIP2	CPNE6
				PRR23D1						AGFG1		P450-CYP21B											ABCC5						RANBP2	SP140		CSPG4		CYP2F1	PPP1R12C							OSER1	C19orf47
				OSBPL6						CHRNA3		DKFZp686E0752											MSL3P1						RB1	SMNDC1		C17orf99		CROCC2	PPEF1							OSBPL5	C18orf63
				P2RY4						ADM2		PRES											MSH4						RFWD2	SPOCD1		CWC25		COL20A1	PRDM2							OGFR	CROCC
				P2RY12						MLLT3		CDC2											MT4						RFX3	SPTY2D1		CYC1		CEP250	PRRC1							OLIG2	CSNK2A1
				OR7D4						ADGRA2		VEGFR3											TESMIN						RASGEF1B	SPRY3		CLSTN1		CCDC171	PRRT3							OSBPL1A	CSNK2A3
				PIK3C2A						ADAM22		ORAOV1											MTUS1						REN	SORBS1		CSRNP3		CDHR2	PTPRF							OXSR1	CSMD1
				PACS2						AKAP9		SMARCB1											MTX1						RGL3	SRC		CYBA		CDSN	PROSER1							OSBPL11	CSMD3
				P2RX5						ALDH1A3		RMDN2											MOXD2P						RALGAPA1	SRGAP3		CRY1		CEP170	PPP1R15A							OSBPL6	C19orf24
				MTPAP						ALS2		HDAC7											MPP4						RGPD3	SNX14		DCBLD1		C2orf81	PPARGC1A							PACS1	CASKIN1
				PCDHA5						ADNP		CNOT2											MPP6						ARHGAP6	SNX16		DCDC2C		CACNG7	PPARGC1B							OLIG1	DACT1
				OVCH1						AKIP1		IL15RA											MTHFR						DLC1	SOHLH2		DNAAF1		CDK12	PSMG2							OVOL1	CSF3R
				PAGE3						MLLT6		FAM71D											MTMR3						ARHGAP30	SPDYA		DACH2		CARD10	PTCH2							PHF20L1	LINC00205
				PBRM1						AFF3		CTSC											MTMR14						RGPD1	SPIRE2		DDX60		CDKN2AIP	PPM1D							OSBPL8	CREB5
				PRR23D2						AFTPH		NUCB1											MUC17						ARHGAP10	SRP72		HSD17B1		CACTIN	PRPF38B							PIK3C2A	SLC7A4
				P2RY1						INA		ALG9											MUC21						RIMS2	SH2D5		DNAAF5		CDK11B	PRAMEF12							P2RX2	CXorf67
				PACRGL						AES		EXOSC2											MOCOS						RAP2B	SHISA6		DDN		CSN2	PRR18							NVL	CLSTN1
				PAK5						MLLT10		PHTF1											MRGPRG						RBBP8NL	SNX33		DDX53		CCDC57	PRR22							PALLD	CATSPERG
				PTPRA						AKAP10		AGAP1											MRI						RBM25	SNX3		DCLK1		CCDC62	PRTG							PCDH20	CUX1
				PTPRM						AKAP2		FAM90A26											MROH7						RBM33	SLCO2A1		DANCR		CACNG8	PSD4							OTX1	GJA3
				NPEPPS						AKNA		CYP3A7-CYP3A51P											ABCC1						RBSN	SON		DEDD2		CCNT2	PSMD6							TP53I13	CXCL6
				PRR19						AMMECR1		MYOM2											MSH5						REPS2	SOX11		KIAA0141		CAMSAP2	PFN1							PAPD7	DACT2
				PRR36						AGAP2		TBC1D8B											MYO18A						RHOBTB2	SOX3		DSP		CBX2	PRSS23							PTPRN2	CTTNBP2
				PTRF						ADGRF5		CYBA											MYBPH						ARHGAP8	SUPT16H		DCLRE1B		CBX3	PROSER3							PTPRZ1	CUL7
				RIMS3						ADGRG6		RALGAPA1											MYO16						RIF1	SMAP2		DCTN1		CPA5	PSD							PTPN13	DAAM2
				REXO1						AR		TPT1											MYO9A						RGS12	SMC1B		DDX28		CCDC27	PSD3							REXO1	DEFB129
				RAB11FIP1						ADGRG4		CEP126											MYT1L						REL	SORT1		PDF		CCDC87	PPIF							RAB11FIP1	DBX2
				RALGPS1						AGRN		SSUH2											MYT1						RFNG	SOS1		DENND1B		CCM2	PPP1R21							ARHGAP4	DCP2
				RIMS1						ADRA2B		FSD1											NAF1						RGAG1	SIX6		DCDC2B		CEP164	PRAMEF1							ARHGAP39	DENND4B
				RIPK4						ANKRD26		METTL9											NALCN						RGPD5	SLA		DENND2A		CELA3B	PRAMEF7							RICTOR	DDX3Y
				RPL37						TFAP2B		ARMCX4											NAMPT						ARHGAP18	SLIT1		DDX17		CCDC178	PRRC2C							RIN1	DGKK
				RSF1						AP4B1		PIK3C2B											NCKAP5						ARHGAP31	SAMD4A		DDX42		CCDC15	PRIM2							RYR3	DACH1
				RSRP1						APBA1		COASY											NACAD						ARHGAP32	SNCAIP		DEFA6		CCDC39	PRICKLE3							RUSC2	DCST2
				RSBN1						AKAP12		SGSM3											NLRP12						ARHGAP35	SUPT20HL2		DHX8		CDK13	PPM1E							RYR1	DENND1A
				RUBCNL						AKAP6		CEACAM7											NARFL						ARHGAP11A	SPACA7		DIP2B		CEP350	ELFN2							SLC13A2	DDX31
				RPS6						AKAP13		PIGQ											NAV1						RBBP7	SPATA7		DISP2		CECR2	PROX1							SLC36A1	DDX3X
				SLC4A5						ALDOC		LINC01207											NCOA1						RBM26	SPEF2		DISC1		CELSR3	PRPF6							SEC24B	DAB2IP
				SPATA31C1						ANGPTL4		C16orf70											NLRP14						RFX2	SERPINI2		DNAJC13		CENPN	PRRX2							SCAP	DCAF10
				INPP5F						SNAP91		NPHP1											NAPEPLD						RALGAPA2	SORBS2		DBP		CFAP36	PURA							SCN9A	DCLK1
				SAMD14						ADGRA3		PPP1CC											NAV2						RGPD8	SERTAD4		DEPDC1B		CFAP97	R3HDM2							RTN3	CCDC88C
				SCN9A						ADGRD1		SNAPC2											NCOA6						RELB	SMG1		C3orf58		CDY1	RAB44							SALL1	DEAF1
				SCAND2P						AJAP1		SS18L1											NCOR2						RALGPS2	SMARCC1		DLG5		CEP55	RBM41							RSRC1	DCX
				SNRNP70						AKAP11		ATG4D											PCSK1						ARHGAP20	SNX18		DNAJC21		CFAP44	PTK7							SALL2	DDIT4
				SLC35C2						ANO3		MYCBP2											NBAS						ARHGAP29	SNX1		DOCK8		CDK11A	QRICH2							SATB2	DDX11L8
				SLC27A6						ANKRD28		ZNF19											NCKAP5L						ARHGAP33	SLCO4C1		DPP9		CENPE	RAVER1							RTF1	DENND2A
				SLC4A8						ALX4		GBE1											NES						ARHGAP42	SLCO5A1		DIDO1		CCDC170	PTPRD							SAP30BP	DDX12P
				RYBP						ANKRD13B		ANKFN1											NETO2						RFK	SUPT20H		DNAL4		CDCA7L	PWWP2A							SCHIP1	DISP2
				RSRC1						ANK3		RNPS1											NEURL1B						RANBP10	SPNS3		DOCK5		CENPJ	RNF212B							SEC14L1	DISC1
				RUFY1						ANKHD1		AGGF1											NCOA4						RIMBP3	SRRM4		DNM1L		CENPH	CHM							SCN1A	DBP
				SLC35D1						AP4E1		COBL											NELL1						TSPOAP1	SSRP1		APPL2		CEP72	RAI1							SDK1	DLG5
				RUNX1						AP5Z1		TMEM242											NFATC1						MRPL11	SMAD5		DUSP7		CHP1	PYGO1							SUDS3	DLGAP4
				SLC39A11						AFF1		FAM83H-AS1											PDZK1						MRPL22	SMARCD1		DOCK6		CHST3	RAD51B							SENP6	DDX11
				SCHIP1						AIM1		TBC1D15											NIPAL1						RMDN1	SGMS2		DNAH1		CLK2	RAD54L							SETDB1	DMWD
				RSRC2						AMOT													NLRC5						RMND5A	SNAI1		DYNC2H1		CCDC92	RTN4RL1							SLC5A8	DMXL1
				RTBDN						ALPK3													MYOM1						RNPEPL1	SOX9		GLUD2		CACNG5	ERC1							SLC5A12	DLX2
				SFSWAP						APBB1													NAA40						RPAP2	SMAD6		DHX29		C5orf34	QSER1							SDAD1	DMRTC2
				SGK223						ARX													NAGS						RBMXL1	SUPT20HL1		DMD		CHD8	QSOX1							SCN3A	DTX4
				SLC5A10						AOC1													SLC24A5						RNF182	SPATC1		DNMT3B		CCDC154	RAD9A							SENP1	POLL
				SCAF11						ARHGEF38													NCOA2						RLIM	SPAG17		DRP2		CCDC18	AGER							SAMD11	DIDO1
				SAMD9L						ARHGEF17													NDNF						RNF17	SNRK		EGFR		CCDC66	RBBP6							SLC35A5	PDSS2
				SEC22C						ANKS1A													NECAB3						RLBP1	SNTG2		DOPEY2		CHD4	RBM18							SLC36A2	DOCK5
				SPATA31C2						ANKRD17													NFATC2						MRPL2	SP1		DUSP15		CHKB	RBM47							SASH1	DGCR14
				SAMD11						ARL6IP4													NFAT5						MRPL46	SPTBN4		E2F2		CETP	RASIP1							SLC5A5	POLA1
				SASH1						ARHGEF11													NEFH						RNF111	SRSF11		CRACR2B		C8orf48	RBM23							SCN4A	DOC2B
				SCML2						ARHGEF12													NFIB						RNF213	NR5A1		EPB41L4B		C5orf42	RCL1							SOWAHC	DUSP8
				SDHA						ARHGEF26													NFXL1						RANBP6	STOML2		DUSP27		CENPF	RCOR2							SYN2	DOCK6
				SVIL						ANKRD31													NFYC						MRPL23	STT3A		EDRF1		CHIC1	RDH8							SYT6	DOCK7
				EPRS						APOL3													NHSL1						TRIM21	STX1A		DNM3		CELA3A	REV3L							SURF2	DOT1L
				STRADB						ARAP1													NIPA2						ROBO4	SPPL2A		SLC1A1		CFAP70	RBP3							SYBU	DNAH1
				SUN2						ARID1B													NCBP3						RP9	SPRED3		DOCK1		C11orf86	RBFOX2							SOWAHB	DLX6
				STBD1						AMBRA1													NCOA7						RNASEL	SPRY2		DOK3		CDR2	RHBG							STK26	DMRT2
				STPG2						ANAPC1													NCOR1						MRPL34	STARD5		DRC7		CHN2	ARHGAP21							STON2	DOCK4
				TAF4						APC2													NDEL1						RNPS1	STRCP1		DYRK2		CEP57	ARHGAP28							SUCO	DPM1
				TATDN2						APC													NECTIN4						POLRMT	STX5		SLC1A2		CHEK2	R3HDM1							SUPT5H	LIG3
				MAPT						ASXL1													CMAS						RPRD2	SMURF1		EFCAB6		CHPF2	RBM15B							SRL	DOK2
				TBX3						ATP7B													NFATC3						RPTOR	SOGA1		EFNB3		C11orf87	RBMS3							STAG2	DOPEY2
				SYT17						NET1													NEK10						ROS1	SOX4		EPCAM		CLMN	RCOR3							STIM2	DZIP1L
				TSC22D1						RAD54L2													NIPA1						RP1L1	SRP68		EPN2		CAMTA2	RAD23B							TMEM150A	E2F2
				TDRD12						ASCC1													NLRC3						RP1	SRPRA		EPHB6		CGN	RDH10							TBX3	EEF2K
				SYNRG						ASAP3													GRIN2B						RREB1	SSFA2		ELP2		COL6A3	REG4							GTF2F1	DNM2
				TARSL2						ASH1L													NOS2						RNF121	STAG1		T-ENOL		CLASRP	REST							TCF20	E2F1
				DNTTIP2						ARID1A													NR1H4						RNF165	STOX2		ENOX2		CLEC10A	RFX6							TCOF1	EHHADH
				BRF1						ARID4B													NRG3						HNRNPA1	SRCAP		TM7SF2		NCAPG	RGAG4							TMEM255B	DYRK1B
				TTN						ATP10D													NSD1						ROBO1	SRCIN1		ENTPD6		CNTN5	RAPH1							SYNE1	DYSF
				TBC1D16						ASPH													NKTR						ROBO3	STAB1		ERVV-1		CLEC4G	RASSF10							SYNM	EDC4
				TBC1D4						PPP1R13B													NLRP1						ROCK1	SPTBN5		ECM29		CLU	RBM15							TAF1L	E2F4
				TEX22						ATOH1													GRIN2C						MRPL50	SRP14		ELFN1		CMYA5	RDH13							SYNDIG1L	DST
				TG						ATRX													NOLC1						RMND5B	SRRM1		EPS8		LINC00521	RARB							KIAA0922	E2F8
				TIAM2						ADAMTS5													NAP1L3						RNF157	SRRM2		ESPNL		CNOT11	RASA2							TAB1	DOCK1
				TACC2						ATAD2													NR1D1						RNF169	SSTR1		MLLT1		COL3A1	RBM19							TAF1	EPB41L1
				TBCE						ATG2A													SLC11A2						RNF216	SP7		ETHE1		CIR1	RBM42							GTF2E2	ELK4
				TDRD5						ATG9A													NRSN2						ROCK2	SPG11		EVPL		C11orf63	RBKS							TCTN3	EPHB6
				TCEAL1						AURKA													NEIL3						MRPL44	STARD9		EP300		COG1	REM2							THOC5	DXO
				TGFB1I1						BAHCC1													NEK1						RNF126	STXBP5L		ESRRA		CHDH	RANBP2							TTN	EEF1B2
				WNK2						BAZ1A													NEK4						RPAP3	SP4		ESPL1		CHPF	RFWD2							TKTL1	EFNB2
				VWA5B1						ATN1													NEURL4						RPE65	SPEG		ESYT2		LINC00614	RFX1							TBC1D4	EFS
				WDR87						ARRDC1													GAP43						RPN1	SPG20		EPB42		C11orf45	RGL1							TFAP4	EMID1
				WHAMM						ATF5													NHLRC2						RNF10	SPICE1		EPHB1		C9orf152	RALGAPA1							TIAM2	EMSY
				YAF2						TP53BP2													NOL8						RPH3AL	U2SURP		EPN1		CLTCL1	RHAG							TACC2	EML3
				ZNF280C						ATP13A3													NPAT						RAPGEF2	SRP19		ERC2		CEP104	ARHGAP6							TBX18	ENTPD6
				ZBTB17						ATXN2													NR1D2						TWISTNB	ST5		ERN1		CEP162	RGL2							TNC	ELFN1
				ZNF770						BAG3													NR4A2						RRP12	STARD3		EXPH5		CHD2	ARHGAP10							TAB2	EGR4
				ZDHHC7						ASAH2													NFE2L1						RPS10	STAU2		EXT1		CHD9	RIMS2							TANC1	ESPNL
				ZFP37						ASIC4													NFIL3						DIS3	TUT1		FAM46C		CHST12	RBBP8NL							TECPR2	AHCTF1
				HIVEP1						ATXN7L1													ZC3HC1						SCAF8	GTF2H1		ELF4		C10orf76	RBL1							THRA	EPN3
				ZGRF1						BCL9													NLRP3						SEZ6L	GTF3C5		EMILIN1		C11orf57	RBM33							TBC1D1	EPOP
				ZMYM3						BEND4													NOS1						SEMA4B	TMEM217		EPPK1		CDK5RAP2	RBM46							TENM2	EVL
				ZZEF1						ATP2B2													NOTCH3						SETD5	TMEM256		EXOC4		CKAP4	REPS2							TERF2	EIF3F
				CREBZF						SLC4A9													NOTCH4						SGPL1	TMC2		FAM205C		CLSPN	RGP1							TEX2	ELK1
				ZNF574						BFSP2													NPAS1						SH2D7	TBX15		FAM189A2		CEBPB	RGS9							WNK2	EPN1
				ZSWIM8						BPTF													NPHS1						SIN3A	TCP11		FAM65B		C17orf53	ARHGAP22							WDR44	EPSTI1
				ZFC3H1						BRD3													NQO1						TSEN54	TET3		FAM83A		CTNNA3	RIF1							WDR76	ELK3
				ZC3H13						BAZ2B													NRCAM						42992	TGIF1		EP400		MCC	RASGEF1C							XAF1	EMILIN1
				ZFP92						BHMG1													NEURL1						SH3RF3	THAP7		ESPN		CUL4B	RGS12							VSX1	FAM178B
				ZNF827						ATXN7													NF1						SHB	TINF2		FAM71E2		CROCC	REEP1							ZBTB42	F8
				ZRANB2						BEST4													NEUROG2						SHROOM3	CCT7		ESAM		CSF1R	REL							ZNF385B	EP400
				ZIM2						BMF													NIT1						SIX4	TESPA1		PTK2B		CSMD1	RFC1							ZBED1	ESPN
				ZMAT5						BMPR2													NMUR2						SLMAP	THOC1		FJX1		CSMD2	RGAG1							ZNF639	FAM117B
				ZNF446						AURKB													NOX4						SMCR8	TIGD7		FAM122A		CSRNP2	HFE2							ZDHHC7	FAM160A2
				SLC30A10						TNFAIP1													NPAS2						SELENOK	TLE3		FAM26F		CASKIN1	RGR							ZNF205	FAM47C
				ZC2HC1B						BARHL1													NLRP2						SESN2	TMCC3		FAM53B		CTAGE1	RGS14							ZNF414	FAM53A
				ZC3H14						BCL9L													NAV3						SETD1B	TMPRSS13		FKBP15		CTNND2	ARHGAP31							ZGPAT	FAM110A
				HIVEP3						PIK3AP1													NCOA3						SETD2	TMUB1		FATE1		SLC7A3	ARHGAP32							ZNF503	FAM217B
				ZFP91						BCAS4													NDST3						SH2B1	TPRXL		FAM184B		DBNDD2	RCOR1							ZNF652	FAM47B
				ZNF703						BCL6B													NHSL2						SHANK1	THAP10		FAM83G		SPECC1L	RFX2							ZNFX1	FAM65A
				ZNF839						BIN2													FAM129B						SHANK3	THUMPD2		FAT2		DACT1	RFX7							ZSWIM5	FBXO42
				ZNF335						CDC42EP3													GRIN2A						ST6GALNAC6	TLE1		FCGRT		CSPG4	RALGAPA2							ZSWIM8	ETV1
				ZNF516						BNC1													NMI						SIDT2	TMEM216		FAM186B		FAM179B	ARHGAP26							ZFC3H1	EXOSC5
				ZNF540						BRAF													NEDD4						SIK2	TNPO2		F10		CTTNBP2NL	RAB11FIP4							ZCCHC2	FAM110C
				ZNF592						BRD2													NIPBL						SCAF1	TIGD4		FAM69B		CWC22	RFT1							ZFHX4	FAM117A
				ZNF644						BOD1L1													NOL4						SHANK2	ZFP36L2		FAM83C		GJA1	RFWD3							ZMYM4	FAM150A
				ZP3						BHLHE22													NOTCH1						KIAA1217	TMEM201		EXOSC6		CWC25	RALGPS2							ZRANB2	FBRS
				ZNF385D						SLC4A2													NTN1						SAMD7	TNRC18		FAM131C		CSRNP1	ARHGAP29							ZBTB46	FBXO40
				ZNF318						B3GALT4													NISCH						SDK2	TPR		FAM182B		CLSTN1	ARHGAP33							ZNF865	FERD3L
				ZNF397						BCLAF1													NKAPL						SETBP1	TIAM1		FAT4		CTAGE5	RECQL5							ZBTB4	FAM134C
				ZNF407						CEP295NL													NOX1						SETX	TIMD4		ERVV-2		RBBP8	REM1							HIVEP3	FBXL6
				ZC3H3						BRD9													SLC17A1						SGSM1	ZFP36L1		ESYT1		CTDSP2	RFXANK							ZMYM2	FAM131A
				ZNF280A						BSCL2													PLA2G2C						SH2D4A	TLL1		EVX2		CTNND1	RLF							ZNF202	FAM134B
				ZC3H11A						CABIN1													PAN3						SH3BP4	TLX2		FGF3		CUL4A	RMND5A							ZNF703	ERICH6
				ZC3H18						CACNB2													PARM1						SHROOM4	TMEM127		FHOD1		CUL7	RMDN3							ZNF416	EPS8L3
				PC						BNC2													PASK						INPP5D	TOX4		FLNA		DCDC1	RPAP2							ZNF550	EVI5
				VEGFA						CDC42EP4													PCDHA10						SIK3	TICRR		FLT3		DCLK3	MRPL43							ZNF653	EVX2
				IL4						BRWD1													PCDHB14						SIRT1	TMEM247		FNDC1		DENND4B	RNF180							ZNF7	FAM122B
				SPCS1						BICDL2													PCLO						SLF1	TMEM39B		FLNC		DDX3Y	RLIM							ZNF536	FBXO41
				BRD9						BRCA2													PDZD9						SMG5	TM9SF1		FRG2		DGKK	RNF39							ZNF277	FEZF1
				CKMT1B						BRDT													PCSK4						SOCS6	TNRC6A		FMNL3		DACH1	MRPL46							ZNF30	FHOD1
				RAB34						BRPF1													PCNX3						SOGA3	TOPBP1		FGD1		DECR1	RMDN2							ZNRF3	FILIP1L
				ACAN						BRINP3													PDCD6IP						SOX5	TLK1		FGFBP2		DDN	RNF19A							ZNF358	FAM47A
				ZFP91-CNTF						TBC1D32													PDILT						SHE	TMEM209		FHL1		DCAF12L2	RMI1							TJP3	FANCG
				TBC1D29						BTBD6													PDZK1P1						SIPA1L2	TMEM35B		HRK		DDX3X	RNF186							ZSCAN20	ZFPM1
				ZCCHC10						CASP8AP2													PER3						ST6GAL1	TNIK		HMGN1		DGKD	UBA52							ZBTB22	FOXD1
				DKFZp761B182						CABLES1													PGBD2						SLU7	TGM5		HEPHL1		DAAM1	RNF208							ZBTB34	FOXK1
				MDFIC						CABS1													PGM2L1						SMARCA4	THAP5		HOXB1		DCLK1	RNF111							ZCCHC10	FMNL1
				PRB1						CACNA1B													PAX6						SMTN	THAP9		HSF4		CCDC88C	RNF223							ZC3H3	FRMPD3
				INO80B-WBP1						CACNA1H													PCDH11Y						SMYD4	THSD1		HMGXB4		DCAF5	ROR2							ZC3H11A	FBXO10
				HRASLS						CDH3													PDE4C						SNX10	TMEM74		HPSE2		DDR1	RNPS1							ZC3H4	NCCRP1
				RPS16						BAHD1													PDE6A						SLCO4A1	TPD52L3		HS3ST4		DDIT4	RRP1B							ZC3H18	FOXB1
				DKFZp686E0752						BAZ2A													PDS5A						SOCS7	TRIM27		HEATR5A		DDX11L8	ELAC2							TTC29	HHIPL1
				NARFL						BCL7B													PDZD2						42986	TRIL		NAA38		DEDD2	RPRD2							ATP6V0E2	HMGCS2
				POMZP3						BCR													PDZD7						FAM109B	TPP1		MADCAM1		DSP	RPTOR							TJP1	HOXB2
				MYST3						BDP1													PARP4						SHQ1	TAPBPL		LRRC72		DCLRE1A	ROS1							DCAF13	HYAL4
				RPS6KA1						BIRC6													PARVB						SHISA2	TNFRSF10B		LUM		DDB1	RP1L1							PR	HOMEZ
				DDX39B						BOC													PAX7						SLX4	TRNP1		LRRC7		DENND1B	RP1							TBC1D9B	HSPA12B
				IGLV2-33						CCDC102A													PCBP3						SOX2	TRPA1		LSM11		DICER1	CD3EAP							ASXH1	HSF4
				sm-M20						CACNA1G													PCDH18						SP110	TNRC6B		IGLV7-43		DIRAS2	RAPGEF1							FLJ00185	HMGXB4
				ARHGAP22						BAIAP2L2													PDE1C						SPAG5	TRIM33		LZTR1		DCDC5	RREB1							HNRPLL	HP1BP3
				IPO7						BLNK													PEG3						SHPRH	TRIP4		LRP8		DDIAS	RNF4							ATP6AP1	HERC2P3
				PEG10						BRCA1													PRPH						SIPA1L1	TRIP12		LRIG1		DDX43	ROBO3							ZNF775	HS3ST4
				SPATA20						LINC00467													HSPG2						SIGLEC9	TREML4		LTN1		HDC	POLR3E							CLK2	LRWD1
				hCG_2039566						CASS4													PAX5						SNAPC4	TOP2A		MAGEB2		DFNA5	RAP1GAP2							NSUN4	MAN2C1
				MPV17						C1orf229													PAX9						SETD1A	TOP2B		LYL1		DIP2B	RNF135							MYST3	MADCAM1
				DKFZp781C0425						CHAF1A													PDE3A						SIGIRR	TRAF2		MARCKS		DISP2	RNF157							POLM	LIFR
				NDUFA10						CARMIL2													PDE3B						SKA3	TRIM2		LTBP4		DLGAP5	RNF169							hCG_2019237	L3MBTL2
				AKIRIN1						NEDD9													PEX19						SLF2	TRIP11		MAP7		DHX30	ROBO2							CARD8	LMOD2
				hCG_2042738						CPD													PAPD5						SMCHD1	TNK1		MTOR		DISC1	MRPL1							CD81	LURAP1L
				MYL5						C2CD3													PARP12						SP140	TNKS		MYO3A		DMP1	RNF219							DKFZp779D0968	LRRK1
				FAM161A						CTSG													PARP15						SPDYE4	TRERF1		MYBPC1		DNAJA3	RNF10							ZC3H14	MAP3K10
				PAM16						BRAT1													F2R						SPSB4	TNS2		NAA30		DCAF12L1	TROVE2							ARHGEF4	MLK4
				LONP1						BRWD3													PARP6						SPRY3	TP53BP1		SLC4A1AP		DENND4C	RAPGEF2							PCGF2	LRRC26
				TOP3A						BSN													PARP8						SREBF2	TRIM34		MUC12		DENND6A	RRBP1							LY6G6D	MAP3K11
				ARHGEF1						C1orf220													PAX1						SORBS1	TRIM67		MUC19		HSD17B8	RRP12							SLC6A12	MAP4K1
				MFSD7						CACHD1													PAX3						SSC5D	TRO		MYH15		DMXL1	RAP1GAP							AMPH	MAGEA5
				M6PR						CACNA1I													PCDH12						SRGAP2	LINC00311		MYH9		DMRTA1	RPS6KL1							MUC6	MBL2
				FARP1						CASZ1													PCDH17						SRGAP3	TMEM237		MUC6		DMRTC2	GFM2							MCF2L	LMLN
				SMTN						LINC00696													PCDHGA8						SRRM3	TMC7		MYH11		DSCAM	SCAF8							LOC107986096	LRFN1
				VEPH1						CEP170B													PCDHGB5						SRRM5	TMEM43		MYO1E		DUSP10	SEZ6L							CFAP44	LYSMD2
				MYO1G						CCDC120													PCIF1						SRSF3	TMEM64		MYO7A		DOCK8	SEMA6B							IGFN1	LPIN1
				TSNAXIP1						CCDC140													PDK3						SERTM1	TRIM59		NCAN		APPL1	SF3A3							PCDH15	LSR
				ELMO3						CCDC168													PAX2						SOCS2	TRANK1		MYCBP2		DNER	POMK							POU2F2	LTK
				SPACIA2						CNNM3													PCDH11X						SOHLH2	TRPV5		MYO9B		DNHD1	SGO1							SPHK2	LTBP3
				PCDH1						CNTLN													PCDHA1						SPATA6L	TTC39B		NAAA		DNMBP	SH2B2							FAM90A26	LTBP4
				PGBD5						C15orf52													PCDHB7						SPDYA	TTK		NANOS1		POLQ	SHROOM2							LOC285556	MAP1B
				PEG3						CNTNAP2													PCDHB13						SGSH	TTLL5		NUMA1		DGCR14	SIK1							KIF3A	MAST3
				PSG3						CORO7													PCDHGA4						NCKIPSD	UBAP2		OBSCN		DKC1	SDHB							GRAMD1B	SBF1
				PHF7						C16orf96													PCDHGA7						SRP72	TSC2		NRP2		POLN	SEL1L							MAGEB6P1	MTOR
				COL9A2						CNKSR2													PCDHGB4						SHD	TSPAN32		NUP58		DOCK6	SERINC3							MYC	MUC13
				WDR18						COL17A1													PCDHGC4						SNX33	IGSF9B		NFRKB		DOCK7	SERHL							PCBP2	MUC2
				PCDH7						C9													C8orf22						SON	NME8		NKX6-1		DNAH10	SH3RF1							TACC1	MUC3B
				SMOC2						COPB1													PER1						SOX11	TSPYL2		NR4A3		DNAH9	SH3RF3							FBRS	MYBPC3
				GTF3A						C16orf59													PAK6						SUPT16H	TTC21B		NSG2		DHRS9	SHROOM3							UCHL3	PPP1R12A
				RTN4R						CRBN													PERM1						SPATA9	TTC39A		NPAP1		DMD	ST3GAL3							MYO18A	N4BP1
				PPP3CB						CRTC2													OSTM1						SLC9B1P1	TTC38		NOL6		DNMT3B	SIGLEC14							MLKL	MYLK
				TDRD1						C14orf93													OVGP1						SMC1B	TTC41P		NRDE2		DRP2	SKIV2L							IL4I1	NACA
				ZNF341						C16orf62													OVOS1						SMC6	USP17L10		NUDT16		E2F5	SLAIN2							PTAR1	SLC4A1AP
				KIF3A						CPEB4													PAX8						SMARCA2	TSHZ1		NUMB		EGR1	SMARCAL1							CENPT	MUC12
				CD44						C17orf82													PCM1						SPATS1	TSHZ3		NUDCD3		DZIP1L	SASH3							ZNF527	MUC19
				MAGEB6P1						CRX													PCYT1A						SPATA20	TTBK2		NYX		DTNB	SEH1L							HDAC7	MYPOP
				DHX37						COL20A1													PDS5B						SIX1	TTC7A		NSD2		DUSP27	SEMA7A							ASTN2	MSTO1
				MYC						COQ9													PCYT1B						SKIDA1	TUB		NTAN1		EDRF1	SETD1B							KIF16B	MXRA7
				MSRB2						C16orf86													PDE12						SLC9B1	TUSC5		OR5F1		EEPD1	SCAF4							RMDN2	MSS51
				RPL17-C18orf32						CCP110													PDE8B						SLC9C1	USP17L8		OR10G2		DRC1	SH2B1							ZC3H11B	MUC6
				PRICKLE2						CBL													PGA3						SLBP	TRIO		OBSL1		DBN1	SH2B3							BYSL	EXD3
				IQSEC1						CBY3													PGA5						SLC3A1	TSSK2		NUMBL		DSC1	SHANK1							TMEM120A	MYO18B
				ZDHHC1						CDSN													PHF21A						SLIT1	TTBK1		NT5DC3		EDC4	SHANK3							TMEM39B	MYO15A
				CLPB						C5orf22													BCAN						SLFN13	TTC14		NUDCD2		DSN1	ST6GALNAC1							C2orf76	MYO5A
				TTLL3						CEP170													PTGES2						NAPB	TTLL11		NUF2		DYRK1A	SCAF1							PFN1	NBEAL2
				MYO18A						CEACAM7													PDGFRA						SOS2	USP17L2		OLIG2		ERVFC1-1	SH3D21							DGKZ	MYC
				CYP27B1						CARMIL1													PHC2						SOX21	UBL7		PDHX		EIF2AK3	SHANK2							GPD1L	MYPN
				CCDC69						C4orf46													PCNX1						SOX30	USP15		OSGIN2		E2F4	SIGLEC5							PTPA	NUTM1
				POLR2I						CDK12													PCNX2						SUPT20HL2	USP35		OSTN		EAF1	KIAA1217							NRP1	OC90
				CEP192						CDKN2AIP													PDPK1						SPATA7	USP54		OTOG		DST	SAFB							42987	NFRKB
				EPB41L2						CACTIN													PEX12						SPATC1L	USP6		SLC25A2		E2F3	SDC3							REC8	NHLRC3
				USP22						AGBL5													PHF1						SPRTN	TTC16		OTOF		DOK7	SERINC4							EPB41L1	NKX6-1
				SLC6A6						CCDC116													PHF24						SPTA1	TTC28		ORC3		DRC7	SGO2							YIPF3	NR1H2
				CYP4F3						CCDC166													PEAK1						SQRDL	UBAP1L		OSBPL6		DRD3	SH3BP4							SCIN	NCR3LG1
				IGLV11-55						CCNT1													PEX10						SREK1IP1	PRSS16		ORAI3		EIF3A	SHROOM4							NT5C1B	NR4A3
				CAMK1G						MS4A1													PEX14						SERAC1	TTC34		PHF20L1		EPB41L2	SHISA3							CEP89	NMRK2
				FAM107B						CCDC14													PLA2G12B						SORBS2	UBE2E1		P3H1		EPHB6	SIPA1								NOTCH2
				LYRM4						CCNT2													PTGS1						SCARF1	USP32		SLC10A3		EMD	SKOR1								NPHP4
				PGS1						CAMSAP2													INPP5J						SRSF1	UBXN10		SLC25A15		EPG5	SLTM								NRXN2
				TRAPPC12						CBX2													PITPNC1						SRSF4	UIMC1		PANK2		EAF2	SMG5								NPDC1
				SEMA4B						ALCAM													PAK1IP1						SERTAD4	USPL1		PCDH9		ELFN1	SNX32								NR2E3
				TPCN1						CDCA7													PLEKHG1						SMG1	UFL1		PASD1		EME1	SOGA3								NRG1
				OPN4						CCM2													PLEKHO2						SMOC2	UMODL1		PCNP		ELF2	SOX15								SMPD4
				IGLV1-50						CEACAM21													PKN1						SMARCAD1	USP17L4		PTPRG		EPN3	SHE								TACR3
				C9orf3						CELF1													PLAG1						SNTB2	UNC13C		PSMD4		EVI5L	IBSP								NRG2
				ZC3H11B						CENPV													PLAA						SLCO4C1	UPK3BL		PSME4		FAM124A	SMC5								FAM114A1
				TMEM18						CCDC39													AGPAT2						SPDL1	UBN2		PRR36		FAM161A	SMTN								NYX
				C2CD3						CCNF													PER2						SREK1	USP24		PRSS56		FAM166B	SNAP23								OSBPL3
				BCORL1						CDHR5													PGBD4						SSRP1	UBAP2L		PTBP2		ERCC5	SNAPC5								NRIP1
				BTBD2						CEP350													PHLPP1						SLX4IP	USP37		PTPRT		ESPL1	SNX30								OTP
				RIMS2						CEACAM1													PHTF2						SMAD5	UBQLN2		PUM2		ESYT2	SIGLEC1								NUTM2G
				SUMF2						CECR2													PI4KA						NAPA	FYTTD1		RIMS3		EHBP1	SLCO2B1								NUP214
				CCDC121						CELSR1													PIAS2						SND1	UBN1		RAB11FIP1		EPB42	SETD3								NUSAP1
				TBRG1						CELSR3													PHC3						SORCS2	USP11		RGPD2		EPHA10	SEZ6								OGFR
				CCDC24						CFAP61													PHF3						SOX9	UBXN2B		RIMS1		ERN1	SHF								NTSR2
				NT5C3B						CFAP97													PHF7						SH3PXD2B	UBXN6		RXFP3		ERO1B	SHISA2								OFD1
				CYP4F2						CCDC93													PHF8						SPON1	UNC13B		RPS19		CES5A	SLX4								NUTM2F
				UBL7						CD109													PHLDB2						PPP4R3CP	UNC13D		MRPS35		FAM90A24P	SMG7								OR7C2
				CLEC11A						CDCA5													PIGG						SMG8	UNC80		SLC12A2		ELF4	SETDB2								OTOG
				SIGLEC9						CDCP1													PIH1D2						SNPH	UBE2O		SLC39A3		EMILIN1	SH3KBP1								POM121
				LIN9						CDKN1A													PLEKHG3						SLCO1B7	USP53		RYR2		ELMSAN1	SHOC2								POM121B
				SYBU						CELSR2													PKP1						SUPT20HL1	UBR5		SLC15A3		EPS15	SIPA1L1								POM121C
				LYPD6B						CEP295													PGA4						SH3PXD2A	NAE1		SLC25A24		ERBB3	SLC9A3								PRR23D1
				CHURC1-FNTB						CEACAM20													NPEPL1						SPAG17	UHRF1BP1L		SCNM1		CES1	SAMD4B								PPP2R3A
				SOD2						CCDC24													PHRF1						SNRPA	UNC79		SLC12A1		EXOC3	IGHMBP2								OSGIN1
				PLEKHJ1						CCDC158													PHTF1						SNX19	TTLL8		SLC25A33		EYS	SFMBT2								PI4K2A
				PDE2A						CD81													PIK3R4						SPATA2	TRBV12-3		SLC35D3		FAM199X	SNAPC4								DLAT
				CEP95						CDKL5													PECAM1						SRSF11	YY2		SLC12A9		FAM90A5P	SNTG1								OSBPL9
				NSMCE1						CELF2													PEX6						SRSF6	UBA6		SLC39A4		FAM90A14P	SETD1A								OXR1
				TRPM3						CENPJ													PIP5K1B						SRSF7	USP40		STK11IP		FAM102A	SKOR2								P2RY2
				SYNPR						C10orf142													PITX1						STK36	UBR4		RUNDC3A		FAM174B	SMCHD1								PLA2G4F
				TMA16						CLIP1													PITX3						SPHKAP	TH		RAX		FAM181A	SMNDC1								OR7C1
				ECSIT						CGNL1													PKHD1						SPRED3	USP1		SLC22A18		FAM193A	SPRY3								OSBPL8
				LY9						CHD8													PITPNM2						SPATA13	USP31		SLC25A47		FAM196B	SQSTM1								PPP4R3A
				STAC						CCDC80													PKD1						STAT5A	ULK2		SLC52A2		FAM90A7P	SREBF2								PACS2
				TCP11L2						C6orf222													PLEKHM2						STAT5B	ULK4		SALL2		FAM90A15P	SSC5D								PYCR2
				TBX15						WDR66													PLCH2						STARD7	UMPS		SASS6		FAM65B	SMTNL1								PARVA
				SPECC1L-ADORA2A						CDK14													PLEC						STX6	UHRF1BP1		SATB2		FAM83A	SNAPC2								OTUD1
				ROBO2						CEP68													PNPLA6						SART1	USF3		RTF1		SMG6	SOHLH2								PALLD
				CALCOCO2						CHFR													PLA2G6						SNX13	UTY		RTN4R		FAM90A8P	SOX6								PARP14
				DFNA5						CEACAM5													PMEL						SOGA1	VILL		RUNDC1		FAM90A20P	SPHK1								PXN
				ZCCHC17						CENPF													PML						SOX4	UTP20		SCAMP3		GPR37L1	SEPHS2								PBX2
				MLIP						CHIC1													PKD1L1						SPTBN2	UTRN		RTKN		FAM104A	SH2D2A								PRR23D2
				TEAD3						CLIP2													PKD1L3						SRPK1	VCPIP1		SEC14L1		FAM227B	SIX5								PAPD7
				KYNU						CHD1													PLEKHA8						SSFA2	UTF1		SCN1A		FAM90A2P	SLC9A7								PTHLH
				ATPAF2						C11orf24													PLEKHG4						STS	VIT		SFI1		FAM90A18P	SLC9B2								PYM1
				NRP1						CFAP54													PLEKHH2						SRCAP	SORBS3		SFXN5		FAM47C	SNX33								PTPRC
				TTYH1						CHN2													PLEKHH3						SRRT	VPS13D		SEC31B		FCHO2	SON								PTPRE
				BRSK2						CES1P1													PKHD1L1						STAB2	VPRBP		SALL3		FLG	SORCS3								PTPRU
				BIN2						C6orf132													PLCH1						STPG3	KDR		SARDH		FAM133B	SOX11								PUF60
				CDV3						CHEK2													PLPPR3						SUN3	PPIP5K2		SLC5A12		FAM198B	SOX17								ZADH2
				EIF2B1						CHMP1A													PGGHG						SPTBN5	VLDLR		SGIP1		FAM90A22P	SP100								PTPRG
				C19orf68						C11orf87													PTGS2						SRPK2	VPS39		SATB1		FAM65A	SP2								PTPN22
				CIC						CAMTA2													PHIP						SRRD	WAPL		SBNO2		FANCM	SLC9A8								PXK
				PRAC2						CLASP2													PILRB						SRRM1	VANGL1		SECISBP2L		FAM90A1	SLITRK6								PRR36
				MTFR1						CIART													PLEKHG4B						SRRM2	VAV2		SCFD1		FAM71D	SPEM1								REXO1
				ANGPTL4						CIC													PLEKHA2						SSH2	VGLL2		SCRT1		FAM189B	SLBP								RAB11FIP1
				HGSNAT						CLASRP													PLEKHA8P1						STKLD1	WDR41		SLC46A3		FAM193B	SAMD4A								RAB11FIP5
				MRPL34						CLCN5													PLAGL1						SPG11	WDR4		SAMD1		FAM90A10P	SMARCC2								RFLNA
				TMEM159						CLMP													PLOD3						SSH1	VWDE		SLC23A2		FAM90A23P	SNCAIP								RGPD2
				ACTR3C						CNTN5													PNPLA3						STAC2	WDR63		SASH1		FAM13A	SORCS1								ARHGAP4
				ADCY5						COBL													PI15						STARD9	WNT11		SEC16A		FADD	SOX30								RIMBP3C
				TMPRSS9						CLEC16A													PIGN						SP4	VPS16		SCN10A		FAM90A12P	SPATC1L								RIMBP3B
				STARD3						CLCF1													PIRT						SPEG	WNK1		SDHA		RCE1	SPEF2								RSPH4A
				PCMTD1						CLN3													JUP						SPICE1	VPS35		SYDE1		FAT2	SERAC1								RSBN1L
				TCFL5						CMYA5													PLCB3						SPTBN1	VRK2		SYN1		FAM186B	SORBS2								SPATA31A1
				LOC105372343						CIR1													PLEKHD1						SRGAP1	VWA5B2		SYN2		FAM200A	SERTAD2								RUSC2
				DPAGT1						C8orf46													PLXNB2						SRSF2	WDFY4		VARS		FAM90A13P	SMG1								RYR1
										CARHSP1													PNMA2						SRSF5	WHRN		STIM1		FAM90A16P	SMARCC1								SLC2A4RG
										C9orf106													PNMT						SULT2B1	VWA5A		SVOPL		FAM13B	SMARCAD1								SPATA31C1
										C9orf131													POF1B						ST5	VSIG10L		SOWAHB		EXOC1	SNTA1								SEC31A
										C5orf60													PHLPP2						STAT4	WASHC2C		SWSAP1		EXOC7	SNX11								SEC61B
										CEP192													PITPNM1						STRN4	WDR43		EPRS		FAM200B	SUPT20H								SCML4
										CEBPE													PITPNM3						TERF2IP	WDR91		SYCP3		FANCC	SP6								RASL10A
										CHD9													PIK3CA						TENM4	VAX2		STRC		FAT4	SLAIN1								RTEL1
										CDK5RAP2													PLEKHA3						TMEM231	VN1R17P		STXBP2		ERAL1	SMC3								SEC23IP
										C12orf56													PLCL1						TMC2	VRTN		SYNGAP1		ERF	SND1								SPATA31A5
										CEACAM6													PLK4						TMC6	WASHC2A		SSPO		ERICH3	SORCS2								SATB2
										CEBPB													ERVK-11						TMCC1	WDFY3		STAT3		ETFB	SOX12								SPATA31A6
										TRIP10													ERVK-8						TBX15	WNK3		SUN1		EVI5	SOX9								SPATA31E1
										CYP7A1													PLK2						TDRD6	XKR5		PPAN		FAM133A	SMAD6								RSRC2
										CPT2													PNPLA2						TET1	WIPF3		STK40		FGD4	SMG8								RTN1
										CRAMP1													PLPP6						TEX15	WIPI1		SPTAN1		FGF5	SLCO1C1								RUSC1
										CRYAA													NUP210						TLR3	WNK4		SREBF1		FILIP1L	SERPINB9								SGK223
										C17orf67													POU2F1						TOM1L1	XPC		IARS2		FLNA	SPATC1								SELENOV
										CTAGE4													POU2F2						TMCO4	VSTM2A		TMEM132C		FOXN2	SPAG17								SENP6
										FAM127A													POU2F3						TCN2	VWCE		TAF4		FAM90A9P	SNTG2								SALL3
										CPEB3													ERVK-25						TESPA1	WRNIP1		TATDN2		FAM47A	SNX19								SCARA3
										RCSD1													PIAS4						TIGD7	XIRP1		TBX3		FLAD1	SP1								SCNN1G
										CRIP2													PKP3						TLE3	WWP1		SYN3		PTK2	SERPINA11								SCEL
										KAT14													PLAGL2						TM7SF3	XIRP2		TAF9		FLNC	SPATA2								SEZ6L2
										CEP131													POC1B						TMPRSS13	HLA-B		CCDC59		FOCAD	SSBP3-AS1								SEMA3B
										C1orf61													PODXL						TOB1	HLA-C		TMEM176A		FOXD1	STK36								SPATA31A3
										CTAGE9													PHC1						TPRXL	HSD3B1		TMEM200C		FOXK1	STOML2								SPATA31C2
										CXXC4													PIBF1						LTF	HSD3B2		TBC1D10B		FOXF2	STN1								SAPCD2
										CPED1													PNN						TLE4	ACTL9		SYT13		FRMPD3	STXBP4								SCYL2
										CPAMD8													PITX2						TLN1	ACTN1		TBC1D5		FBLN2	SPHKAP								SEC62
										CAPNS1													PKDREJ						TMEM131	A2ML1		TBL1X		FBN3	SPRY2								RUNX3
										MCC													PLEKHA4						TMEM14C	ACOX1		TCFL5		FGD5	SERTAD1								SAMD1
										CRTC1													PLEKHN1						TMOD4	PPP2R5B		SYNE1		FFAR4	STXBP5								SCRT2
										CUL4B													PKP4						ZFP36L2	A2M		TSC22D2		FRMD4B	SUCLG1								SPATA31A7
										FAM179A													PLCE1						TJAP1	APOBEC3B		TARSL2		HSF2	SART1								SLC35G4
										CTAGE15													PLXNA4						TMEM115	APOBEC3F		TAS2R60		HYAL3	SNX13								SASH1
										C16orf92													PLXND1						TNRC18	ACOX2		TET2		HLX	SOGA1								SEC16A
										CYP24A1													PNPT1						TPR	SH3BP5		TIMM44		ONECUT1	SOX1								SYN1
										CPS1													PHLDB1						THNSL1	ABCA7		TTN		HIPK2	SOX4								SYNPO2L
										CSMD1													PIDD1						TIMM21	ABCB10		TIAM2		HPS4	SP3								SYNGAP1
										CSMD2													PKD1L2						ZFP36L1	ACOT11		TRIM28		HMGXB4	SPTBN2								SUV39H1
										CSMD3													PKD2						TLN2	PPP2R5E		TBX2		LRRC61	STAT2								SSPO
										GPS1													PLEKHH1						TLR8	ACACB		TDRD5		NAA38	STOX2								STBD1
										CSRNP2													PLIN5						TRMT10A	ACAD9		TBCD		LINGO4	SPPL3								STK32C
										CTAGE8													LCP1						TMEM245	ACCS		TNC		LPIN3	SRCAP								SUCO
										CXCR2													PMEPA1						PRRG4	A1BG		TMEM132E		LRRC47	SRCIN1								SPRR3
										DBNDD2													POU6F2						TMEM40	ABCF1		TANC1		LRFN2	SRSF8								SREBF1
										SPECC1L													POLI						TMEM44	ABHD16B		GTF3C1		LURAP1L	STAB1								TIMM10B
										GJB1													PPP6R1						TMPRSS3	ABL1		TADA1		MB21D2	STAU1								TAGAP
										SPECC1													PKMYT1						TICRR	ACSBG2		TBL1Y		LOXL1	STPG3								MAPT
										DAB1													PPP4R2						TOM1L2	ATG16L1		TNKS1BP1		LSP1	SUN3								TBX20
										C22orf15													PPP4R1L						TMEM246	ABCA2		WDHD1		LYPD8	SPTBN5								SYN3
										CXCR3													ERVK-10						TMEM70	ABCA4		VAX1		MAP3K6	SRP14								TMEM200C
										CREB5													PON2						TMPRSS7	ABCA8		CX3CL1		MAP4K3	SRRM2								TSC22D1
										FAM179B													POMZP3						TMTC4	ABCC11		WWC2		MAGEA10	SSTR4								TBC1D10B
										CTTNBP2NL													PPP4R1						TNRC6A	ACCSL		XRCC5		LPP	SP7								TCF20
										CWC22													PLXNA1						TLK1	EIF4ENIF1		YEATS2		MAP3K8	SPAG1								TCOF1
										CTAGE6													PLXNA3						TMEM209	HTR4		YBX3		MAP4K2	SPG11								TEF
										CTNNA1													PNISR						TMEM55A	GOT1L1		YLPM1		SLC25A20	STARD9								TCEA3
										SLC7A4													PNMA6A						TNIK	APOBEC3D		ZNF280C		MAP3K7	SP4								SYMPK
										CWC25													PPP3CB						TNRC6C	PPP2R5A		ZAP70		MAP4K1	SPEG								SYNJ1
										CXorf67													PPARD						TOP3B	ABLIM1		ZBTB21		LIMA1	SPAG16								SZT2
										CREBRF													PITRM1						TRAPPC10	AFG3L2		ZBBX		LRIG1	SPG20								TAB1
										CSRNP1													POLH						THSD1	ACADVL		ZNF280D		LRIG2	SPICE1								TAF6
										RBBP8													POLK						TLE2	ADAM32		ZBTB37		LYSMD2	SPTBN1								TNS1
										C21orf59													PRR23C						PRRG3	TNK2		YTHDF2		LYST	SRGAP1								TCTN3
										CTNND1													PRDM15						TNFRSF1B	AFDN		ZNF770		LRRIQ1	STK32B								TET2
										LINC01548													PRKDC						TRAPPC13	AFAP1		YY1AP1		LUZP1	SSH3								GTF3C2
										CUX1													OPRPN						TRAK2	AGFG1		ZNF512B		IGLV4-69	ST18								TGFB1
										GJA4													PPIG						TRIM49	CHRNA3		ZNF319		LZTS2	ST5								TRABD2B
										DBF4B													PPP1R3F						TRAP1	CHRM5		ZBTB7B		MAP1B	STAG3								TBC1D16
										CTNNA2													PGR						TRNP1	ACLY		ZFHX2		MAP7	STARD8								TBC1D4
										CATSPER1													PRPF8						TRPC3	ACOT6		ZMYND11		KIAA0430	STON1								TCF3
										CUL7													PROSER2						SLC25A19	ACSS1		ZNF384		42803	TUT1								GTF3A
										DBX2													PRAMEF26						TRAPPC8	AEN		ZGPAT		MAST3	STRBP								TFAP4
										DCAF4													PRDM4						TRIM49D1	MLLT3		ZNF394		MTOR	STRN4								TIAF1
										DENND4B													PRG4						TRIM37	ADGRB2		ZNF408		MUC20	SUZ12								TRIM24
										DAGLA													PROX2						TRIP4	AIM2		ZNF503		MYRIP	TENM4								TMEM132A
										DGKK													PRSS57						TRIP12	ACTN4		ZNF683		MYO5C	TESK2								TACC2
										DACH1													PRUNE2						TONSL	ADAM22		ZSWIM8		NAB1	GTF2H1								TBX18
										GAD1													PPP4R4						TOP2A	ADAT1		ZSCAN25		MTERF3	TCF7L2								TNS3
										DGKD													PPARA						TOP2B	ALLC		ZNF143		MYCBPAP	TMEM125								TMEM132E
										DCAF10													PROZ						TNFRSF10D	ADRM1		ZNF300		MYH15	TMEM156								TANC1
										DANCR													PRPF19						THRAP3	AHNAK2		ZNF608		MTMR1	TMC2								TECPR2
										CCDC88C													PRPH2						TRAM1L1	AKTIP		ZNF667		MSH6	TBX15								KIAA0586
										DCAF5													PLG						TRA2A	ADAT3		ZNF827		MUC6	TBX22								TNKS1BP1
										DCLK2													POU4F2						TRAFD1	ADD3		ZP2		DENND4A	TET1								TEX2
										DEAF1													POC5						TRIP11	MLLT6		ZNF345		MYH2	TEX35								XKR4
										DDIT4													POGZ						TNKS	AFAP1L2		ZRANB3		MYOC	TGOLN2								WIPF2
										DDX28													PPP1R26						TNNC2	AFF4		HIVEP3		MYH1	THAP11								XKR7
										DICER1													PRAMEF2						TNFRSF14	AHNAK		ZFAT		MYO1C	SPOCK1								WWC2-AS2
										DDX49													PRORY						TOX2	AEBP2		ZFHX3		MYCBP2	TMEM177								WWC2
										DDX19A													PLXNA2						TRIM49B	ADGRG5		ZFP91		MYH7B	TOM1L1								VWA5B1
										DIP2B													PLXNB3						TRMO	ADGRG7		ZKSCAN8		MYO9B	TMCO4								WASF2
										DISP2													POGK						TRPV4	INA		ZNF174		NBEA	TICAM1								WDR46
										DLG3													ERVK-18						TNS2	MLLT10		ZNF185		PPP1R12B	CCT2								YBX3
										CXorf36													PRAMEF25						TRPC4AP	AFF2		ZNF692		POU2AF1	TCERG1								ZNF385C
										DLEC1													PRAMEF4						TP53BP1	AJUBA		ZNF703		OBSCN	TECTA								ZNF385B
										DIP2A													PRAME						TPPP	ALX3		ZNF462		OR13A1	THEM4								ZEB2
										DNAJC16													PRAMEF27						TRIM49C	ADGRG3		ZNF645		NHS	THOC6								ZNF511
										DLG5													PRELP						TRA2B	ADGRG6		ZNF592		NKX6-1	TIGD1								ZNF532
										DENND4C													PREX1						TRAK1	AIFM2		ZNF644		NUP188	TIMP1								YY1AP1
										DMXL1													PRICKLE1						TREX1	ALK		ZSCAN10		NOL10	TMF1								ZBTB20
										DMRTA1													PRICKLE4						TRIM34	ANGPTL5		ZNF648		NOTCH2	TMPRSS13								ZNF205
										DOCK10													PRLR						TRPC1	AGAP3		ZNF672		NPHP4	FAS								ZBTB47
										DRD4													PPP1R12C						TOP3A	ADGRG4		ZSWIM6		NPAP1	TPRXL								ZBTB7B
										DRGX													PPP1R16A						TXNRD2	ANO5		ZMYM6		SLC34A2	TRIM11								HIVEP1
										DUSP10													PPDPF						TTC39B	ADAM19		ZNF318		NRXN3	THEMIS								ZFHX2
										DNAJC30													PPEF1						TULP3	ADRA1B		ZC3H3		NSUN5	THOC2								ZMYM3
										DIDO1													PPEF2						UBAP2	AKIRIN1		ZC3H4		NUAK1	THUMPD2								ZNF414
										DPCR1													PRR14L						TRRAP	GNAS		ZC3H18		NLGN1	TLE1								ZBTB32
										DLX4													PRDM2						TXNRD3	ANKRD26		COQ6		NMT2	TLK2								ZBTB2
										DND1													PRICKLE2						TSC1	ANXA5		CORO7-PAM16		NRDE2	TLN1								HIVEP2
										DNHD1													PRR35						TSC2	TFAP2B		SLC27A3		NRG2	TMEM131								ZHX2
										POLD1													PRRC1						TSNAX	TFAP2D		VEGFA		NUDT16	TMEM5								ZNF408
										DQX1													PSMD5						TSSC4	AP4M1		C11orf80		NUFIP2	TNFSF13								ZNF418
										DGKI													PTCH1						IGSF9B	AKAP6		PPAN-P2RY11		NYNRIN	TNFRSF9								ZNF469
										DHPS													PTCD1						TXNDC2	PRMT7		MDFIC		PDHA2	TLR7								ZNF503
										DMXL2													PTPRF						SNRNP200	SNAP91		PSTPIP1		OR1J4	TMEM121								ZNF574
										DNM1L													PROSER1						TSR1	AGAP9		DKFZp781C1855		OR2L8	TMEM234								ZNF580
										POLA1													PSMF1						TSPYL2	ADGRF4		ZFP91-CNTF		OTOP2	TMEM38A								ZNF652
										DNPEP													PTGR2						TTC41P	AKNAD1		PLA2G15		NSUN7	TMTC2								ZSWIM5
										DUSP8													PTCHD4						TTLL7	ALB		DDR1		OAS3	TNRC18								ZYX
										DVL2													PPP1R42						TXK	AMOTL1		C3orf57		OPRD1	TOMM22								ZC3H13
										ADAR													PPP1R15A						TSHZ3	ALDH1A2		C4B_2		OR2L3	TPR								ZCCHC2
										DUSP7													PRAMEF11						TTC21A	ALX4		INO80B-WBP1		OR3A4P	THNSL1								ZXDC
										DOCK3													PRAMEF6						TTC29	ANK2		BAX		NUP85	TIGIT								ZEB1
										DOCK6													PRAMEF9						TULP4	ANK3		LIMCH1		NUP214	TLN2								ZFHX4
										DOCK7													PREX2						ZCCHC6	ANKRD49		DHX33		OAS1	TMEM108								ZNF526
										DLG2													PPARGC1A						TRPM1	AMZ1		GSTM5		OASL	TMEM114								ZNF767P
										DOCK4													PPARGC1B						TTLL4	ANK1		UTS2B		NUF2	TMEM119								ZAN
										DVL1P1													PTCH2						IGSF9	ANKHD1		ATP6V0A2		OLIG2	TMED1								ZBED4
										DYTN													PPP1R3A						TTC39C	ANKRD6		CLN3		ONECUT3	TMEM25								ZBTB40
										DOPEY2													PTCHD3						TTBK1	ADNP2		CLDN5		PDHX	TIGD2								ZMIZ2
										EEF2K													PROSER3						TTC14	AGO3		MAGOHB		OR2L5	TMEM158								ZNF142
										ERVFC1													PSD3						TTC1	ADGRE4P		CDC2L1		OR6B3	TOM1L2								ZNF446
										DUOX1													PPIF						UBA7	ALPK3		PTOV1		OSBPL7	TM2D2								ZBTB12
										DNM1													PRC1						USP20	APAF1		S100A1		OFCC1	TMEM39B								ZBTB4
										E2F1													PRRC2C						USP35	ARHGEF28		hCG_2039566		OLIG3	TMEM41A								ZFHX3
										EP400NL													PRICKLE3						UFM1	ARHGEF16		DAND5		ONECUT2	TNFSF12								ZNF703
										EHHADH													PRR31						TTC28	ARAF		LTA4H		OPRK1	TNKS2								ZNF583
										DBN1													ELFN2						TTC37	ARX		ULK3		PPP2R3A	TNFRSF21								ZNF645
										DUOX2													PPP1R3B						TTC3	ANKS4B		DCX		OR2L2	TNFRSF8								ZNF48
										DYRK1B													PPRC1						TXNDC5	AOC1		hCG_1643907		P2RY4	TRAIP								ZNF335
										DYSF													PRAMEF5						USP36	TFAP2A		hCG_2042738		PACS1	TLR10								ZNF444
										EDC4													PRR13						USP51	TFAP2C		MFSD7		OR9A1P	TMEM219								ZNF579
										DYRK1A													PSMC6						UBXN7	APOB		M6PR		OVCH2	TMEM39A								UNQ9165/PRO28630
										EFL1													CAD						TRIM44	ARHGEF17		CD7		PHF20L1	TMCC2								ZNF648
										DVL3													PZP						TRIM48	ARID4A		CCDC71L		OPN4	TNNI3K								ZNF831
										EIF2AK3													R3HDM2						TRIML1	ARMC8		PDPN		ORMDL2	TNIK								ZNF79
										E2F4													HNRNPA1L2						TAS1R1	ANKS1A		GCDH		OSBPL8	TNRC6C								SLC30A6
										DEPTOR													RAB3IP						TTC13	ANXA1		AFF3		PACS2	TRAPPC10								ZFYVE26
										DST													QPCT						TRPM6	ANAPC5		MKNK2		PALM2	RELT								ZIC1
										DOK3													RADIL						UFL1	APLF		SLC38A5		PCDH15	TRGV3								ZIC5
										DOK7													RNF212B						UMODL1	ANKRD10		DNMT1		PCDHB5	TIMM23								ZMYM1
										DOPEY1													RAD51AP2						LINC00643	ANKRD17		DTD2		PCDHB9	TMEM168								ZMYM6
										SLC1A2													RAG1						UQCRFS1	ANKRD52		CYP26B1		PCDHB16	TMEM59								ZNF219
										EPHB3													RAI1						UNC13C	ARL6IP4		ATP11C		PCDHGA2	TNIP1								ZNF292
										EPHB6													PYGO1						UNC93A	ARHGEF10		STX16-NPEPL1		POM121L1P	TNFRSF1B								ZNF318
										EIF2AK2													RAD54L						URGCP	ARID5B		TSNAXIP1		PCBP2	TPD52L3								ZNF358
										EMSY													RASSF1						UBN2	RPS19BP1		MINDY3		PCDHB11	TRIL								ZNRF2
										EIF2D													PYGL						USP24	ANXA3		GSTM1		OTX1	TPCN1								ZBTB22
										EPHB4													RTN4RL1						UBAP2L	ANXA7		MAATS1		OXGR1	THPO								ZBTB45
										EAF2													RAD51AP1						UBQLN2	TFAP2E		C10orf47		PAPD7	TPRG1								ZCCHC16
										ECT2													RAB37						UBR3	ARHGEF26		MCM2		PAPOLG	TPRN								ZC3H4
										ENTPD4													RACK1						UBE3C	ANLN		SPTB		PAK5	TNFRSF13C								ZC3H18
										ESCO1													RAD18						UBE4B	APOA1		42980		PCBP1	TRIM33								C1orf51
										ESPNL													RASSF4						UBN1	AQP4		TRAV3		PCDHA2	TRIM37								FKSG62
										EYA1													QSER1						UGT1A8	ARAP2		RANBP1		PCDHB18P	TRIM66								CORO7-PAM16
										EMILIN3													RAPSN						UNC13D	ARHGEF33		NIT2		PTPRN2	TMEM52B								GSDMD
										MLLT1													RASEF						UNC80	ANKRD50		PCCB		PTPRZ1	TONSL								FKSG63
										EVL													RBAK						UBE2O	AQP1		PPIP5K2		PTPRG	TOP2A								FKSG56
										EVPL													RBBP6						UBQLNL	ARMC4		LOC105373377		PUM2	THRAP3								LOC441476
										ESYT2													RBM11						UBR5	ALMS1		POLR2A		RIMS3	TRIM10								RHBDL3
										ETAA1													RBMX						UCMA	AP1G1		KIAA0368		REXO1	TRIM26								LGALS3BP
										ERMAP													CHML						UGT1A7	AP2A2		LOC285556		RAB11FIP1	TRIP11								PODNL1
										CES5A													RAF1						USP43	APC2		RAB44		RALGPS1	TMEM72								FLJ42280
										FAM90A24P													RAVER2						USP47	APC		SEZ6		ARHGAP11B	TNK1								FKSG51
										EHBP1L1													RBM23						UGT1A9	ATP12A		INPP5F		RIMKLB	TNKS								ZNF575
										EML1													RBMS2						UNC79	ATAD3A		RPL17-C18orf32		RIMS1	TOMM40								LAMB1
										EPC1													RCL1						UBR4	ATP7B		PRICKLE2		RIPK4	TRPM7								NEU4
										ERBB3													RAD23A						UBASH3A	ATP5A1		PPP1CA		RIN3	TNS2								MLF1IP
										FAM199X													RDH8						UQCRFS1P1	ARFGAP3		C1RL		RINT1	TOX3								KRTAP4-16
										FAM90A5P													RECK						UGT1A10	ARHGEF40		A2M		RSF1	TP53BP1								RBCK1
										FAM90A14P													RELN						TH	RAD54L2		ZDHHC1		RSRP1	TPD52								CLCN2
										FAM186A													REV3L						UBE2J1	ARPP21		UBA1		RPS6	TPD52L2								DUSP10
										FAM90A7P													REG3G						USP28	ASH1L		ADPRHL1		RYK	TPGS2								SLC2A11
										FAM90A15P													UPF2						USP31	ATG2B		FAM53C		SPATA31D1	TRAF7								FKSG61
										FAM65B													ARHGAP21						USP8	ADAMTSL4		ACTN3		SLC47A1	TRAK1								FKSG59
										FAM76B													R3HDM1						UBXN11	ARGFX		LTBP2		RYR1	MID1								LIG1
										FAM83A													RAB32						UCHL3	ARID1A		HES6		RYR2	TOE1								FLJ00185
										FAM83D													RAI14						ULK1	ARHGEF1		SYTL2		SAMD14	TOPAZ1								HRASLS
										EP400													RASSF8						UQCC1	ARID4B		KLK6		SLC22A15	TRIM39								NSUN4
										FAM117B													RBM15B						VAMP4	ARMCX2		OBP2B		SLC25A33	TRIM45								RPS16
										FAM90A8P													RBMY1D						UBA1	ASTL		LRRC37B		SH3TC2	TRIM67								PPM1J
										FAM90A20P													REPS1						FERMT3	ARMC3		LINC01125		SALL1	TRO								DZANK1
										FAM8A1													RELL1						USF3	ARMCX6		C11orf96		RSRC1	TRPC7								RBM7
										ESAM													RFX4						UTP14A	ARNT2		METRN		SLC35D1	TMPRSS11B								FOPNL
										FAM104A													RFX6						UTY	ATF6B		KLF2		SAFB2	TMEM237								KIF15
										FAM227B													RGPD4						AVPR1B	ARNT		PTBP3		SALL2	TMEM64								ADGRG1
										FAM90A2P													RGSL1						ATP6V1E1	ARPC5		C7orf61		RTF1	TOP3A								FKSG54
										FAM90A18P													RSPH10B2						ULK3	ASB10		HEXDC		SLC39A9	TYRO3								SLC4A11
										FANCE													RAB3IL1						UTP20	ASGR1		USP22		SCHIP1	EIPR1								LILRA2
										FBF1													RAPH1						VAV3	PPP1R13B		SLC6A6		SCYL1	TSPYL5								FKSG66
										FBXO30													RARA						USH1G	ATXN7L2		FAM57B		RTN1	ZFP36								LOC102724428
										FCHO2													RASSF10						AVPR2	ATOH1		CDCA5		SEC14L1	TEX264								LENG8
										FAM205A													RBM15						VN1R2	ASCL1		CCL19		SEC14L5	UBAP2								MSI2
										FAM217B													RBM27						VPS13A	ATRX		PTMA		SCN1A	TRRAP								TCF7
										FAM90A22P													RBMS1						VPS26A	ADAMTS13		IGLV11-55		SCN8A	TSC1								FKSG68
										FAM65A													RBMY1C						VPS13D	ATAD2B		RAB11FIP5		SLC5A10	TSC2								PFKL
										FCRL3													RCC1L						USP9Y	ATG2A		TMX2-CTNND1		SEBOX	TSPAN32								FDXR
										FAM90A1													RSPH10B						UTP14C	ATXN2L		PHF1		SGIP1	TSPAN4								ARRDC1
										FAM20C													RAG2						KDR	ATAD3C		LRRC49		SLC22A6	ZBTB48								SLC26A8
										FGF14													RARB						PPIP5K2	BAHCC1		ARMCX4		SENP5	TRPM8								SPTBN4
										ERMN													RBM19						VPS13B	BAZ1A		PDLIM7		SLC22A5	TSPAN16								BORCS8-MEF2B
										FAM193B													RBM44						VPS39	ATP5B		ASB1		SLC39A7	TSNARE1								GNLY
										FAM149B1													RANBP17						VSTM1	ASIP		HMP19		SPACA1	PRSS50								GGNBP2
										FAM161B													RBMY1E						VANGL1	ATAD3B		THAP8		SARG	TSPYL2								HP
										FAM208B													RC3H2						VAV2	ATP2C2		IFITM2		SLC4A11	TTC41P								C13orf34
										FAM90A10P													RANBP9						VWDE	ATG4D		C9orf3		SLC4A4	USP17L22								ATP13A2
										FAM90A23P													RANBP2						SLC17A7	ADAMTSL1		PLEKHH2		SLC5A3	TRUB2								DGKI
										FAM13A													RBMY1A1						VIPR1	ATR		ASXL3		SLC5A6	TSHZ1								RTEL1-TNFRSF6B
										FAM169A													RB1						WASHC4	ADAMTS9		LIPT2		SYDE1	TSHZ3								MYT1L
										FAM90A12P													RCCD1						WDR5B	BACE1		IFITM3		SYN2	TTBK2								KLF13
										FAM90A27P													REG1B						WNK1	ARRDC3		ARMT1		SYTL1	TTC27								PAM16
										FAM60A													RFWD2						VAPB	ASXL3		HNRNPD		SYNE2	TTC29								PRR5-ARHGAP8
										FBXO3													RFX1						ATP6V0A1	ATP13A2		BRICD5		SOWAHB	TTF2								CMSS1
										FAM90A13P													RAB11FIP3						VPS35	ATP8A2		MICAL3		SOWAHA	ZCCHC6								GPRC5C
										F10													RGL1						VPS50	ATAD5		SEC14L2		SSR3	TRIM42								RFXANK
										FBXL7													RGL3						WDFY4	ARSI		PTPDC1		STK33	TRIO								FANCA
										FERMT1													RGPD3						WIPF1	ASXL2		SDAD1		HARS	TRPM1								ZDHHC11B
										FAM90A16P													DLC1						WIZ	ATXN7L1		SCNN1D		STAG2	TTLL4								LONP1
										FAM83C													RIC1						VN1R3	BAD		RPUSD1		SYT14	IGSF9								CCDC71L
										FAM167A-AS1													RGPD1						VPS4A	BARX2		CACFD1		SYTL2	TTC39C								SYNGR3
										EXOC1													RASD2						WDR88	BCAR1		LOXL1		TSC22D4	TTBK1								ZNF473
										EXOC7													RIMS2						WDR91	BCL9		PMF1		TAGAP	UBE2E2								SPTAN1
										FAT4													RBM33						WDR97	BAZ1B		GRIN2B		TBX3	UBE2C								LILRB3
										ERF													RBSN						VPS9D1	BCAS3		KCNT1		TBC1D25	UBTF								TMEM259
										ERICH6													RBMY1B						VRTN	BEND4		SNAP47		TSC22D1	USP15								MRPL21
										EVI5													REPS2						WDCP	ATP13A5		LY6K		TBX1	UBQLN1								MAST4
										FAM122B													RGP1						WDFY3	DNAJC6		SARM1		TCF20	TSPEAR								SUMO3
										FAM133A													RGS22						WDR5	BACH2		SLC7A8		TCOF1	TEX101								CLCN7
										FBXO41													RHOBTB2						WDR61	SLC4A3		TFAP2A		FARSA	UBAP1L								TNXB
										FBXO46													ARHGAP17						WAC	SLC4A1		CPZ		SYNJ2	USP19								ZNF286B
										FEM1C													ARHGAP22						WWC3	BCKDK		JSRP1		TMEM179	USP34								CHTF18
										FHDC1													RIF1						VSIG10	BCL6		SGSH		TAF7	USP36								SPACIA2
										FKRP													RGS12						WDR70	BOD1L2		FICD		MARS2	USP4								ZNF511-PRAP1
										FLT3													RGS4						WDR89	BEND7		COMMD4		SYNE1	USP50								IFT172
										FOXK2													RHOU						WRNIP1	BLM		NRG1		VARS2	USP51								DCK
										FAM90A9P													RITA1						XIRP1	BPTF		HMG20B		TAF1L	TRPC6								SERF2
										FAM83H													REL						XRCC2	BRD3		RUNX2		SYNE3	TRPM6								NUBP2
										FEM1A													RPA4						XRN2	BRD8		CHTF8		SYNRG	TSPAN11								METTL17
										FMO4													RGAG1						XIRP2	PRSS22		GIPC1		TARSL2	TSPYL6								GNAI2
										FOCAD													HFE2						HLA-DRB1	ADAMTS4		SLC35A2		SZT2	TTC9B								DNAH17
										ZFPM1													RGPD5						ABCA1	ATXN1L		SPECC1L-ADORA2A		KIAA0922	UBE2J2								NUP93
										FOXK1													RGS14						ABHD3	BAIAP2		STX1A		TAB1	USP42								TTLL3
										FOXR1													ARHGAP9						ABHD11	BAZ2B		SF1		GTF2E2	USP44								ARPC4-TTLL3
										FN1													ARHGAP31						ACAP2	GUSB		RBFOX1		TECPR1	UBXN8								SCLY
										FOXF2													ARHGAP32						ACSL4	BHMG1		ADAM23		TNN	UHMK1								LILRA6
										FRMPD3													ARHGAP35						ADCY3	ATXN7		TTC7B		TET2	UIMC1								RTN4R
										FBN3													RBM26						ACRC	BAIAP2L1		PARP12		TTN	UNKL								SCAF8
										NCCRP1													RCAN2						PPP2R2D	ADAMTS12		PDZD7		TBC1D22A	VANGL2								IRX4
										FGF10													RCC2						ANKRD20A4	TNFAIP1		MLIP		THAP4	AXL								GRAMD1B
										FOS													RFX2						ABCA12	BCL9L		ABCD1		TIAM2	UPRT								AGAP3
										FOXB1													RFX7						ACMSD	BCAR3		MPRIP		TRIM24	USE1								DHX37
										FOXO4													RALGAPA2						PPP2R2C	BCS1L		RGPD6		TACC2	UXS1								PRKD1
										HMHA1													RGPD8						ABCA13	BIN2		FRG2C		TDRD5	UCP2								ZBTB48
										HNRNPU													RGS10						SH3BP5	BRSK1		LYSMD4		TEKT3	UNC13C								CLEC19A
										HSF2													RHBDF2						NT5C3A	B4GALT7		UBXN8		TEX14	UPK3BL								MYO18A
										IGHV2-5													ARHGAP12						SCG5	BLK		BMPER		TBC1D28	SNRNP35								CCDC189
										ONECUT1													ARHGAP23						ANKRD20A2	BNIP3L		PRRT4		TBCC	UBN2								IL4I1
										HOMEZ													ARHGAP26						ABCC8	BRAF		FBXO27		TANC1	USP24								FOLR3
										HIPK2													RHOJ						ABHD6	BRD2		ARPP21		TNKS1BP1	UBAP2L								EFCAB8
										HIRA													RAB11FIP4						ABHD13	BOD1L1		HGSNAT		SUB1	UBQLN2								CWC27
										HRNR													RFWD3						ANKRD20A3	SLC4A2		INO80		TEX2	UNK								CEP126
										HRH4													RHBDL2						ACIN1	ARFGEF3		ADCY5		WNK2	UBE4B								ITGB2
										HSPA1B													ARHGAP20						ABCD4	BMP2K		PRDM11		WTIP	UBN1								EXOC3L1
										LRRC61													ARHGAP29						ANKRD20A1	BNIP3		MFGE8		VCY	USP11								RNF166
										MAP4K4													ARHGAP33						SLC33A1	BTD		CYP2S1		WWC2	USP25								LARP4B
										LINGO4													RANBP10						PPP2R5C	C2CD2L		EPB41L3		VSX1	UEVLD								PSD4
										LRFN2													RFPL3S						NT5C1B	CAMSAP3		NR4A1		WASF2	UNC13D								SRM
										LRIT3													RGL4						PRKAB1	CAPRIN1		COBL		WDR87	UNC80								HSD17B12
										LURAP1L													RIMBP3						ABCA3	BTG2		KSR1		XPOT	UBAP1								ARHGEF3
										LRRK1													TSPOAP1						ABCA4	CYB561D2		NUDT14		ZBTB21	UBC								ABHD17A
										IGLV1-44													RLF						PPP2R5D	C1orf94				ZBTB42	UBE2O								KIZ
										MAPKBP1													RMND5A						EIF4ENIF1	CABIN1				ZBBX	UBR5								IDUA
										MAGEA10													RNF207						ADORA2B	CACNB2				ZBED6	USP17L12								MAEA
										LCT													RANBP3L						ACACA	BRD1				ZDHHC5	UACA								BUB1B-PAK6
										MAP3K2													RNF167						POTEKP	BRWD1				ZEB2	USP47								BCKDHA
										MAP4K2													RPAP2						ACYP2	MTHFD1				ZDHHC7	UNC5B								DUS3L
										LRRC31													MRPL47						ADAM32	C2CD4A				ZDHHC8	UNC79								ANKHD1-EIF4EBP3
										MAP3K7													RBMXL1						ADCY10	BBS4				ZHX3	TWIST2								AIM1L
										MS4A14													RLIM						CHRNA9	ARFGEF1				HIVEP1	YY2								TBL3
										AATK													RNF17						ACSL5	BRCA2				ZFHX2	UBA6								FAM166A
										LPIN2													POLR2B						AFDN	BRPF1				ZMAT2	UBE4A								SH2D3A
										LRRTM3													RNF19A						ADPRH	BUB1B				ZGPAT	UBR4								TIMM50
										LYST													DROSHA						MLLT3	BMX				ZNF469	UBASH3B								ARHGDIA
										LRP6													RNF41						ADGRB2	BUB1				ZNF485	TEX13A								CYB561
										LTK													RNASEH2B						AIMP1	CASP8AP2				ZNF503	UNC119B								TRIOBP
										IGLV1-51													RBMXL3						ADAM23	CABP4				ZNF629	USP17L19								SNX15
										MAGEB2													RNF148						AKAP9	BORCS6				ZNF683	UBALD1								FBXL19
										LRRFIP2													RNF43						ALKBH5	BRAP				ZSWIM8	USP28								CLEC11A
										IGLV1-36													RNF111						ALS2	BRSK2				ZFC3H1	USP31								KRT15
										IGLV1-47													RNF213						ADNP	BTBD3				ZFHX4	ULK2								ADCK5
										LY75													RNF6						AEBP1	CYP2G1P				ZMYM4	ULK4								DGCR6
										MAPRE1													ROBO4						AHNAK2	C1orf109				ZNF608	UAP1								VSIR
										LUZP1													ROR2						ADAT3	CA12				ZNF638	UBE2E3								C4orf50
										IGLV1-40													RORB						ADA	CAPRIN2				ZRANB2	ATP6V0C								SGCA
										IGLV3-16													RP9						ADD3	BAHD1				ZBTB1	UQCC1								SGSH
										LZTS2													RPP30						MLLT6	BAZ2A				ZG16	UBB								ANK3
										MXD4													RNASE1						AFAP1L2	BCR				ZMIZ2	UPK3A								TEX35
										MAGEB18													RND2						AFF3	BDP1				ZNF442	USF3								LOC107983988
										MAP7													RAPGEF4						AFF4	BIRC6				ZNF865	VENTX								ABO
										MAST3													RNF19B						AHDC1	BTBD9				ZBTB12	UNC50								DNAJC11
										SBF1													RNF38						AHNAK	BBX				ZBTB4	VILL								ACP7
										MTMR11													RNPS1						AKAP8L	BCORL1				ZC3H6	UTRN								RBPJ
										MUC13													RPRD2						AEBP2	CABLES2				HIVEP3	VCPIP1								PPP2R5D
										MUC20													RPTOR						AFTPH	CACNA1A				ZFP64	USH1G								GPR108
										MUC2													RRP36						ADGRG5	CACNA1G				ZNF106	VPS13C								PSPN
										MUC3B													ROS1						MLLT10	BICD2				ZNF330	USB1								LILRB5
										MYBL2													RP1L1						AFF2	RNF20				ZNF692	VPS13D								MRVI1
										MYH16													RP1						AGGF1	CASS4				ZNF703	VSIG2								PTCRA
										MYLK													RAPGEF1						AKNA	C1R				ZNF823	USH2A								TNRC6C
										MYO5C													RREB1						ALPK1	MTHFD1L				ZNF554	KDR								CLEC20A
										NACA													MRPL45						AMER1	CADPS				ZNF568	VPS13B								PKN1
										SLC4A1AP													UBOX5						AMIGO1	AGBL1				ZNF687	VPS37A								MIGA2
										MUC12													HNRNPA1						ALS2CR11	C2CD3				ZNF831	WDR41								CDC27
										MUC19													ROBO1						ANKRD13D	CADM3				ZSWIM6	WDR90								SFXN3
										MUC1													RAP1GAP2						ADGRG4	SERPINA6				ZNF518A	KNDC1								NRBP2
										MTM1													RMND5B						AP3B1	BOK				ZC2HC1A	VPS37B								HLA-B
										MTMR2													RNF157						ANO8	BRAT1				ZHX1	WASHC4								TAS1R1
										MYOCD													RNF166						ANKRD26	BRICD5				ZKSCAN1	WBSCR27								RELA
										MSANTD1													RNF169						AOC2	BRWD3				ZNF318	WFIKKN1								TMEM80
										METTL3													RNF216						TFAP2B	BSN				ZNF800	WNK1								CHD3
										MTMR1													ROBO2						TFAP2D	BTBD7				ZC2HC1C	VSTM2B								MLIP
										MTSS1													RPGRIP1						AKAP12	IBA57				ZCCHC10	VWA5B2								PANK4
										MUC6													RNF126						AKAP6	CARD6				ZDBF2	WHRN								CD74
										MYCN													RNF10						AKAP13	C2orf71				ZC3H3	VEGFB								RGL4
										DENND4A													MRRF						LVRN	C1orf112				ZC3H4	VNN1								TYRO3
										MYO10													RRN3						ANKAR	CACNB1				ZC3H18	VPS4B								VIPR2
										MYO1G													RAPGEF2						PRMT7	C1orf167				LOC401307	VRTN								CLPTM1
										EXD3													RAPGEF6						NPR1	CALML6				CORO7-PAM16	VWA3B								JMJD8
										MYO18B													RAP1GAP						ANKRD11	CAP1				hCG_2039718	VWA9								PRSS55
										MYCBP2													SCAF8						AGR3	C3orf36				TOGARAM1	WBP1L								SLC51A
										MYLK4													ZBED9						AHI1	CCDC188				BRD9	WDFY3								TMEM214
										MYO9B													SCRIB						AJAP1	CCDC6				LONRF1	WDR48								DHX29
										NBEA													SECTM1						AKAP17A	CD93				REEP5	VNN3								MAP4K4
										MYOF													SEMA3C						AKAP11	CDH5				RNF19	WNK3								PNCK
										NOSIP													SEMA3E						AKNAD1	CAP2				FLJ00185	WNT7B								PTPMT1
										OR2A25													SEMA4B						ALKBH1	C2orf61				DKFZp686I0230	ERVK-18								PPP2R2B
										RASAL2													SETD5						AMPD2	C2orf72				RPS16	WNK4								BZW2
										NHS													SF3A3						ANGPTL3	CREBBP				hCG_1991042	VPS53								PRDM11
										NKX6-1													SGCE						ANKS6	CBX6				C14orf101	WDR62								ZNF683
										NR1H2													SGO1						ANKRD28	AGTPBP1				ALDH3B1	WDR70								VSIG10L
										NR1H3													SH2B2						ANKRD37	CCDC149				CARD8	WRNIP1								GRAMD3
										NSF													SH2D7						ALDH3A1	CDC14B				NMRAL1	XRCC6								NT5C1B
										NNT													SH3D19						ANKRD13B	CCDC180				CDC2L1	XRN2								MATK
										NPHP4													ST6GALNAC4						ANK2	CCNB3				ILKAP2	ABCA6								RAE1
										NPAP1													ST6GAL2						ANK3	CNGB1				MKL1	EPB41								DNAJC4
										NRXN3													SIGLEC16						NPR2	COA6				LOC100131303	NUDT1								NTRK3
										NUP98													SIGLECL1						AIFM3	CSNK1G2-AS1				RMDN2	A2M
										NPW													SIK1						ALPK2	COL7A1				DKFZp779D0968	ABCA13
										TACR3													SIM2						ANK1	C9orf50				C12orf43	ACD
										NMUR1													SIN3A						AFF1	CLP1				MYO15B	ACE2
										NRG2													42992						AGAP1	CNKSR2				DKFZp781C0425	SH3BP5
										NRROS													SERHL						ADGRG1	C15orf39				GBP3	ABCB5
										NUFIP2													SETD7						AIM1	COL17A1				DDX49	ABCG8
										NUMB													SGSM2						ALKBH8	COL26A1				MED24	SCD
										FAM114A1													SHB						ALPK3	NCAPH				LCOR	HTR3E
										OSBPL3													SHROOM3						ANKRD20A8P	C15orf56				ARHGEF4	ATG16L2
										OSBP2													SIRPG						ANKS3	COPG1				CHL1	ACAP3
										MT-ND5													SIX4						APBB1	C16orf95				C16orf45	ACBD5
										OR8D4													SKI						ARHGEF28	C16orf45				TOP3A	ACIN1
										OSBPL10													SLAMF8						ARHGEF37	C16orf72				POLR2F	SLC1A5
										NYAP2													SLAIN2						ARHGEF16	CYP2W1				SLC37A3	ABCG1
										OGDH													SMAD2						APLNR	CNTNAP3B				M6PR	APP
										OR8A1													SMARCAL1						ARX	CYP2F1				FARP1	ABCC9
										NUP153													SEH1L						ANKRD12	CPNE3				EDC3	ABCD3
										NUP214													SEMA4F						APOB	CPSF1				SLC6A12	ABCG5
										OR51F2													SETD1B						ARHGEF17	CRYBG3				TPR	ABI2
										OLFM4													SETD2						ARHGEF25	CROCC2				FAM175A	ABL1
										OR2A5													SCAF4						ARID3B	COL20A1				TCTN2	HTR1E
										NTSR2													SH2B1						ANKFN1	CCP110				BEGAIN	HTR3D
										MT-ND2													SH2B3						ANKRD27	CEP250				ERN2	ABCA2
										NWD2													SHANK1						ARAP3	CYP4F11				PGBD5	ABHD8
										OLIG2													SHANK3						ANKRD17	CBL				SPTB	PPP2R1A
										OR7C2													SIPA1L3						ANKRD52	C3orf20				TRAV4	EIF4ENIF1
										OTOG													ST6GALNAC6						AP3B2	CDC20B				CRB1	HTR1D
										POM121													SIGLEC12						ANAPC4	CD4				EMID1	AADAT
										GATAD2B													SCAF1						ARL6IP4	CDSN				TTC6	ADCY6
										TP73													SGCZ						ARHGEF10	CDX4				RANBP1	ADCY8
										OR51V1													SH3RF2						ARHGEF11	CEP170				SLC4A3	ADRB3
										OTOF													SHANK2						ARID5B	CASR				FAM90A26	AFM
										POM121B													SIAE						ARMS2	CCDC110				CGRRF1	AAK1
										POM121C													SIGLEC11						ANKRD63	CCDC117				LOC285556	CHRM1
										TP63													SIGLEC5						APBA3	CDHR4				KIF3A	CHRM4
										OLIG3													SIGLEC7						APCDD1L	CDK12				RBM7	ADAM32
										ONECUT2													SIN3B						APH1A	CARD10				MAGEB6P1	ADAM15
										OR5G3													SIRT5						ARFGAP2	CDKN2AIP				FBRS	ADAM29
										OR5K3													KIAA1217						ARHGEF19	C2orf42				AGAP1	AFDN
										P2RX6													AHCYL1						ARMC2	C2orf69				RALGAPA1	AFAP1
										PIK3R1													SAP18						AMER3	AGBL5				GPX3	AGFG1
										OR6P1													SAT1						ANLN	CCDC113				RAPGEF2	ABCF2
										OSBPL6													SDK2						ANKRD31	TMEM37				TRAV26-1	APOBEC4
										PACS1													SERINC4						ARAP2	CCSER1				C7orf49	ACAD10
										PARD3													SETBP1						ANKS1B	C3orf30				BIVM-ERCC5	CHRM2
										OLIG1													SETX						ARAP1	CCDC14				ZNF850	ACLY
										OR5P3													SGSM1						ARID1B	CCNE1				EML2	MLLT3
										OXNAD1													SHKBP1						ARMC4	C4orf19				PHLDB2	ADGRA2
										PHF20L1													SIAH2						ALMS1	CAMSAP2				KLF2	ADGRB2
										OR7C1													SIDT1						AMBRA1	CASP3				CEP126	ADAM22
										PIK3C2A													SIGLEC10						ANO4	C2orf78				RAB11FIP5	ADAM28
										ALDH18A1													SIGLEC8						ANAPC1	CDAN1				BAD	AKAP9
										PALB2													SIPA1						APC2	CCAR2				PRPF8	FDX1
										PCDHB5													SKOR1						APC	CCM2				MTSS1	ADO
										PCDHB9													SLAMF9						ASB15	C6orf163				EIF2AK1	MAMDC4
										PCDHB16													SLTM						ASB3	C8orf34				BCORL1	AHNAK2
										SLC25A21													SNX32						ATP10A	CCDC187				DUS3L	AKIRIN2
										OVOL2													SOGA3						ATP8B3	CCDC85C				TBL3	AKTIP
										POM121L1P													SOX5						ATP1A1-AS1	CCDC15				QRICH2	ADCY2
										IL4I1													SGK3						NET1	CDK13				TCF4	MLLT6
										POM121L12													SHE						ARPP21	CDRT4				PTPDC1	AFAP1L2
										PALLD													SIPA1L2						ASAP3	C5orf47				SDAD1	AFF3
										PANK2													ST6GAL1						ASH1L	CEP350				MIER3	AFF4
										PBRM1													SIMC1						ASPM	CEACAM16				ATP6V0D1	AHDC1
										PBX2													SLC9A2						ADAMTSL4	CEACAM1				ZNF217	AHNAK
										PCBP2													SLC9A4						ATP9B	CELSR3				ZNF793	AASDH
										PCDH20													SLITRK3						API5	CCKAR				RDX	AEBP2
										PCDHB11													SLITRK5						ARL13B	CD109				WDR61	ADGRG7
										PCDHB15													SLK						ARHGEF18	CDC7				SNX15	MLLT10
										PCF11													SMC5						ARID1A	CDCA5				PTPN7	AFF2
										OTX1													SMG9						ARHGEF1	CECR9				SIGLEC9	ADGRF3
										POM121L2													SMTN						ARHGEF2	CELSR2				SDS	AKNA
										PAGR1													SIGLEC1						ARID4B	CEND1				SNAP47	AMER1
										PAPD7													SERINC2						ARID2	CCDC125				C4orf50	AMMECR1
										PAK5													SESN1						ASTL	CCL14				USP50	AGFG2
										PCDHB2													SFTA3						ATP10D	CEP295				SGSH	ADGRF5
										PCDHB18P													SHISA2						ATP2A1	CENPE				BRD8	ADGRG6
										PCNP													SLX4						ATP8A1	CDC14A				JSRP1	AIFM2
										PCOLCE													SMG7						ARPC4	CCDC71				DGKZ	AMIGO3
										PTPN7													SP8						ATF6B	CCDC82				MAZ	AR
										PTH2R													SPATA5L1						ATP2B3	CD52				CASP2	ADD2
										PTPRM													SPATA1						ATG4B	CD72				RUNX2	AGO4
										PTPRZ1													SETDB2						ASCL1	CDS1				FEZ2	ADGRG4
										PRSS47													SH2D6						ATP13A1	CELF3				FBXL12	AGRN
										PTPRG													SHTN1						ATRX	CENPJ				GCDH	ANKEF1
										PTPRR													SHPRH						ADAMTS10	CEP44				SPECC1L-ADORA2A	AP3B1
										PXK													SIPA1L1						AUNIP	C6orf203				ARIH2	ACSM5
										PRR36													SIGLEC9						ATF6	C6orf120				MLIP	ADRA2B
										PRRT4													SIL1						ATG2A	CHAMP1				NRP1	ANGPT2
										PRSS56													SMAD1						ATG9A	C10orf111				CLDN7	ANKRD26
										REXO1													SAMD4B						ATM	CLIP1				ZNF737	AP1B1
										RAB11FIP1													SMIM1						ATXN1	CD300LG				LOC101927531	AP4B1
										RIMS1													SNIP1						ATXN2L	CCAR1				42987	AIMP2
										RIPK1													SNAPC4						BACH1	CCDC33				PRRT4	AKAP12
										RIPK4													SETD1A						BAHCC1	CHD8				CIC	AKAP1
										RSPH9													SH2D3C						BAZ1A	CCDC190				CNTNAP3B	AKAP5
										RSBN1													SHC3						ATP2A2	CCDC80				STK25	AKAP6
										RSPH4A													SIM1						ATP2A3	CD14				RAB34	AKAP13
										RWDD2B													SIX2						ATN1	C6orf222				ADSSL1	ANKH
										SPATA31A1													SKA3						TP53BP2	C3orf38				TEAD4	ANO10
										SPATA31D1													SKOR2						ADAMTSL1	CDC20				PRKACB	ANXA9
										SLC4A5													SLC9A9						ATF1	C6orf118				ZMYND8	SNAP91
										SLC6A18													SLAMF1						ATR	CHFR				PCDH17	AP1M2
										RYR1													SLF2						ADAMTS9	CEACAM5				MORN2	ADGRA3
										SPATA31C1													SLITRK4						ATXN2	CEACAM8				SIRT2	ADGRG2
										SLC38A1													SLIT2						B4GALNT2	CENPB				DBNDD1	ADGRL1
										INPP5F													SPPL2C						ARRDC3	CHD6				PALM2-AKAP2	AJAP1
										SEC24B													SPTY2D1						ASTN1	CHD7				FBXO22	AKAP11
										SEC24D													SQSTM1						ASXL3	C9orf163				P3H1	AMER2
										SEC31A													SREBF2						ATAD5	NDUFAF1				CXXC4	AMOTL1
										SLC6A7													SSC5D						ATE1	CD300A				LDLRAD3	AMOTL2
										RUNDC3B													SRGAP2C						ARSB	CGB7				TCTN1	ANPEP
										SLC35C2													SRGAP2						ASAH1	C8orf89					ANKS6
										RTN2													SRGAP3						ASCL2	CHD1L					PRMT3
										SPATA31B1P													SRPK3						ASNS	C11orf86					NPR3
										SH3TC2													SRPRB						ASXL2	CLDN18					AKAP8
										AHCYL2													SRRM5						ATXN7L1	CDR2					ALDH1L2
										SALL1													SERTM1						ATP9A	CSGALNACT2					ALS2CL
										RYBP													SNX16						BANP	CKAP5					ANK2
										RSRC1													SLC10A6						BARX2	CENPC					ANK3
										SLC22A14													SOBP						BCAM	CFAP43					ANKIB1
										SPATA31A5													SOHLH2						BCOR	CTH					ALPK2
										SALL2													SOX13						BCL2L13	CDKL3					ANKHD1
										SATB2													SPDYA						BAG1	C6orf132					AP4E1
										SPATA31A6													SGSH						BAG4	C8orf37					AFF1
										SPATA31E1													SPIRE2						BAZ1B	CMTM8					AGAP14
										RTN4													SPR						BEND4	C12orf71					ADGRF1
										RTTN													SRBD1						ARSD	CLEC18B					ADGRG1
										RXRG													SHISA6						C2orf49	CLCN4					ADGRL3
										S100A14													SLIT3						ATP11A	CLDN9					AMOT
										SCN7A													SMAD3						ATP11C	CD300LB					ALPK3
										SEC16B													SLCO2A1						SLC4A3	CLMN					ANGEL1
										SLC5A9													SLCO6A1						BLM	CNTN2					ANKS3
										SETDB1													SON						BPTF	C9orf84					ARHGEF28
										SGIP1													NABP2						BRD3	C10orf71					APRT
										SEC23B													SOX11						BTBD18	C10orf120					ARMCX4
										SCNN1A													SP100						BTNL2	CLIP3					ACTR3B
										SCRT1													SUPT16H						ADAMTS7	CNKSR3					ARVCF
										SPATA31A3													SPATA9						AXIN1	COL6A2					ARX
										SPATA31C2													SLC9B1P1						BAZ2B	COL6A3					APOB
										SLC35B3													SMAP2						BHMG1	CIC					ARHGEF17
										SAMD11													SMC1B						ATRIP	CKLF					ARHGEF25
										SARG													SMARCA2						ATXN7	C12orf42					AMPD1
										SBNO1													SOS1						BEND6	CLASRP					ANO2
										SLC22A12													SOX7						ADAMTS3	CD300LF					ANKRD65
										SPATA31A7													SPATS1						AVIL	CLMP					APLF
										SEC16A													SPATA33						B9D1	NCAPG					APOF
										SCN5A													SIX1						BFSP1	CNGB3					AQR
										SYN2													SKIDA1						BCAR3	CNTN5					ARAP3
										SYTL1													SLC9B1						BCL6B	CNTNAP3					ANKRD17
										AARS2													SLITRK2						BDH2	COBL					ANKRD52
										SYBU													SLIT1						BMS1	CITED1					AP2A1
										SYNE2													SLFN13						BRPF3	CDK5RAP1					AP3B2
										STIL													SNCAIP						B4GALT5	CD300C					ARID5A
										SUSD3													SOS2						BLK	CNOT1					TEPSIN
										STRADB													SOX21						BNC1	C3					APBA3
										STRC													SOX30						BOP1	COL4A1					LPA
										SYNGAP1													SPATA7						BRAF	COL6A6					ARGLU1
										SUMF1													SPEF2						BRD2	COL8A2					AMER3
										SOWAHA													SPIDR						BOD1L1	CLEC18C					ANKRD18B
										SSPO													SPIRE1						BECN2	COL4A6					APOL3
										SYCP2													SPRTN						ABO	CHST1					ARAP2
										STK10													SORBS2						BHLHE22	C9orf131					ANKRD24
										SREBF1													SCARF1						SLC4A2	CLEC18A					ANKRD50
										STAG2													SRGAP2B						ARFGEF3	CNGA2					ANKS1B
										SYTL2													SRSF12						BMP2K	CNGA3					AQP1
										TSC22D4													SRSF4						BRD4	CEP192					AQP5
										TATDN2													SERTAD4						BSDC1	CHD9					ARID1B
										MAPT													SMG1						BUD13	C11orf57					ALMS1
										TBX20													SMARCAD1						CYB561D1	CLCA2					IGFALS
										TBX3													SMTNL2						PPP3R1	CLSPN					AMBRA1
										SYN3													SNAPC3						CAND1	CDON					AP2A2
										TAX1BP1													SP6						NAIP	CDPF1					ANAPC1
										TBC1D25													SREK1						BTK	CEP290					APC2
										SYT4													SRRM4						C1orf145	CEACAM19					APC
										TP53TG3													SLAIN1						PIK3CD-AS1	CEACAM6					ASCC3
										CD96													SLX4IP						CABIN1	CEP135					ASXL1
										TAF1C													SMAD5						CAMKV	LINC00470					MT-ATP6
										TAOK3													SMAD9						CAPN11	CRYGN					ATP7B
										TMEM200C													SLFN12L						CAPN15	CASKIN2					APOL1
										TSC22D1													SPHK2						CDC42EP4	CATSPER4					AQP2
										TCF20													SPON1						BRWD1	CUEDC1					ARFGAP3
										TCOF1													SPOPL						CDH8	CYP2A6					NET1
										TMEM176B													SMAD6						BRDT	CPEB2					RAD54L2
										TMEM191A													SMG8						BRPF1	RCSD1					ARPP21
										TRIOBP													SNPH						BTN2A2	CEP131					ARSJ
										TCEA3													SNX9						BUB1B	CPAMD8					ATMIN
										SYNE1													SLCO1B7						TBC1D32	CHRDL2					ARID1A
										SYNJ1													SLCO1C1						BTBD2	CREB3					ARID4B
										SYVN1													SOSTDC1						BUB1	CRIPT					ARID2
										SYNRG													SERPINB9						CCDC144CP	CRY2					ARMCX2
										TARSL2													SEPSECS						C1orf52	MCC					ATP11B
										KIAA0922													SH3PXD2A						CALCOCO1	CRTC1					ATP2C1
										TMEM179B													SNRK						CALCOCO2	C19orf47					ARMC5
										TAS2R16													SNTG2						CDH20	C19orf57					ACTR3
										L3HYPDH													SOCS1						BORCS6	CPNE5					NAT2
										TAF6													SOCS4						CDC42EP2	C18orf21					SMPD1
										TANC2													SP1						CD99L2	CRB1					ARSA
										TNS1													SPAG4						CDH11	CSPG5					ASB16
										TEP1													SPATS2						CDH16	CPXM2					ATF6B
										TEX11													SERPINB8						CDH3	CIRBP-AS1					ACTR3C
										TTN													SRSF6						CDH6	CSMD1					ASB8
										TBC1D22A													SRSF7						CA14	CSMD2					ATP2B4
										TNXB													SSBP3						CAMLG	CSMD3					ATP5G3
										TCF3													STK36						BCR	COPS7A					ARRDC4
										TFEC													SPHKAP						BDP1	CHTF18					ASB11
										TGS1													SPRED3						BHLHE41	CSRP2					ATRX
										TERF1													SPRY2						BIRC6	DBNDD2					AUNIP
										TRIM24													STAT5A						BTBD1	CYFIP2					AUTS2
										TSGA10IP													STAT5B						BTG4	SPECC1					ATAD2
										TBC1D8													STAC						CCDC102B	CUBN					ATAD2B
										TBX18													STC1						CCDC144A	C22orf15					ATF2
										TBRG4													STRCP1						BBX	CYLC1					ATG9A
										TMEM132E													STRN						BCORL1	CYLD					ATM
										TAAR9													STXBP5						CCDC102A	CTTNBP2NL					ADAMTS14
										TANC1													SUCLG1						C1orf101	GJA5					ATXN2L
										TBX5													SNX13						CACNA1G	CYFIP1					BAHCC1
										TCF23													SNX29						AXIN2	CHTF8					BAZ1A
										TCF7													SNX2						BTBD10	SLC7A4					ATN1
										TECPR2													SOGA1						BZW2	CWC25					ASPHD1
										TBC1D2													SOX4						CYP11B2	CXorf67					ATP8B1
										TBC1D12													SAP130						CDKN2AIPNL	CXCR5					TP53BP2
										TBC1D9													SUPT6H						C2CD2	GJD2					ATP8B4
										TBPL2													SPRY4						CC2D1A	GJD3					ATP7A
										TENM2													SSFA2						LINC00467	CSRNP1					ADAMTS19
										WNK2													STAT2						CDH7	C20orf194					ADAMTS2
										WASHC1													STOX2						CDH9	LINC00479					ADAMTS9
										WDR7													STPG1						CARD11	CXCL13					AZIN2
										VCY													SPPL3						CASP8	CATSPERB					B3GNT5
										WWC2													SRCAP						CASS4	CD55					B4GALNT2
										WWP2													SRCIN1						MTHFD1L	CTNNAL1					BAG3
										WASF2													SRSF8						CDH10	CATSPER1					ASAH2
										WASH2P													STAB1						CDH22	CTTNBP2					ASAP1
										WDR26													STAB2						CDH2	CYTIP					ASPSCR1
										WDR87													ST20-AS1						CDH4	DEFB104A					ASTE1
										WHAMM													STAU1						CARD14	DAAM2					ASXL3
										XRN1													STX7						CARMIL2	DNAAF1					ATAD5
										XRCC3													SPTBN5						AGBL1	DENND4B					ATE1
										YAE1D1													SRRM1						C2CD3	DAGLA					ASB12
										YEATS2													SRRM2						CDH19	SDR42E1					ASXL2
										YIPF4													SSH2						BRWD3	DDHD1					ATP8B2
										YLPM1													SSPN						BSN	DDX54					BARX2
										ZNF385B													SSTR1						BTBD7	DDX60					BCL11B
										ZC3H7B													SSTR2						C1orf106	DEPP					BCAR1
										ZBTB11													STKLD1						CACNA2D1	DGKZ					BCOR
										ZBTB16													STRA8						PPP3R2	DHX16					BCAS3
										ZEB2													SPG11						CARMIL3	DACH1					ATP11C
										ZDHHC22													SSH1						C2orf71	DCAF6					BACH2
										ZFP37													SUPT7L						C1orf74	DDTL					BEST3
										HIVEP1													STARD9						C1orf105	DECR1					SLC4A9
										ZGRF1													STXBP5L						CALN1	DEFB1					BEND7
										ZNF414													STEAP1B						C1orf87	DENND5A					BLM
										ZAR1L													SP4						CCDC22	DDX31					BPTF
										HIVEP2													SPEG						CACNG3	DDX60L					BRD3
										CREBZF													SPAG16						CWF19L2	DAAM1					BRD8
										ZMAT1													SPG20						C2CD5	DAB2IP					PRSS22
										ZMYND10													SPICE1						C1orf127	DEFB116					BTBD18
										ZNF503													SPIN3						C1orf147	DCAF10					BAZ2B
										ZFC3H1													SPATA46						C1orf216	DCLK1					GLB1
										ZC3H13													SPATA3						CACNA1I	CCDC88C					BHMG1
										SLC30A4													SPTBN1						CDH5	DCLK2					ATXN7
										ZFHX4													SPZ1						CAMSAP1	DALRD3					BARD1
										ZMYM4													U2SURP						CBX6	DCAKD					BMPR2
										ZNF512													SRMS						CIITA	DBNDD1					BCL9L
										ZNF638													SRSF2						AGTPBP1	DERL2					BIN2
										ZNF767P													SRSF5						CCDC120	DSP					BPIFB4
										ZNF827													ST18						CCDC168	DCTN1					BRAF
										ZRANB2													ST5						CCNA1	DEF8					BRD2
										ZDHHC16													STAG3						CCNB3	DENND1B					BAG6
										ZDHHC18													STAT4						COL28A1	DET1					BATF2
										ZDHHC23													TUT1						CYP4F3	DCDC2B					BOD1L1
										ZFR2													SUSD1						NCAPD3	DCDC5					BFAR
										ZMIZ2													SUZ12						CNTLN	DDX20					KCTD13
										ZNF598													CCT8						CNTNAP4	DENND2A					BCLAF1
										ZNF704													TERF2IP						CNTN3	DEPDC5					BICC1
										ZNF865													TENM4						COL6A5	DKK4					ARFGEF3
										ZBTB4													GTF3C5						C6	MLYCD					BRD4
										ZC3H12C													TCF7L2						COL18A1	DDX17					BSDC1
										ZC3H6													THNSL2						CORO7	DIP2B					BTAF1
										ZC3H14													TIMELESS						CNKSR2	DLG3					CYP11B1
										ZFHX3													TMEM109						COL17A1	DGCR8					C2CD2L
										ZNF362													TMC3						NCAPH2	DMRT3					CAMSAP3
										ZNF692													TMED3						COL14A1	DNAJC16					CAPRIN1
										ZNF703													TBX15						CFL2	LIG4					NAIP
										ZNF839													TBX19						C16orf72	DBP					CDCA8
										ZNF544													TDG						CRTC2	DIP2C					BPI
										ZNF575													TDRD6						CAMTA1	DLGAP1					BRD9
										ZNF653													TEX19						CTDNEP1	DLGAP4					BSCL2
										ZKSCAN5													TEX15						CNTNAP3B	DENND4C					BTBD8
										ZNF536													TEK						CNTN6	DENND6A					C12orf57
										ZNF687													TLR1						COL12A1	DMXL1					CYB561D2
										ZNF507													TMEM232						EBF3	DMRTA1					C1orf159
										ZNF831													TMEM241						CYP26A1	DRGX					CABIN1
										ZNRF3													TMCO2						CYP2F1	DOCK8					CAMKV
										SLC30A6													CCT6B						CRYBG3	APPL1					BICDL1
										ZFYVE26													TECTA						CROCC2	DIS3L2					ARFGEF2
										ZIC1													TCAP						CRX	DIDO1					BRWD1
										ZMYM6													TESPA1						COL20A1	DND1					C1orf196
										ZNF195													TFR2						COL27A1	DNHD1					CDH8
										ZNF281													THAP2						C16orf86	DNMBP					BBC3
										ZNF302													THEG						CEP250	DOCK2					ARFGEF1
										ZNF318													THSD4						CPEB1	DOCK5					BRCA2
										ZNF358													TLE3						AGBL3	POLD1					BRDT
										ZNF407													THY1						CCDC171	POLD2					BRPF1
										ZNF777													TMC4						CACNG4	POLQ					BMX
										TJP3													TMF1						CD24	DMXL2					BTBD11
										ZBTB22													TMPRSS13						CDSN	DNM1L					CCDC144CP
										ZBTB34													TNFRSF1A						CCDC114	POLA1					CASP8AP2
										ZC3H12B													TOB1						C4orf46	DPYS					C1orf52
										ZCCHC10													TPRXL						CDK12	HLA-DQA1					CACNA1B
										ZC3H3													THAP10						CARD10	DUSP8					CACNB3
										ZC3HAV1													THEGL						CDKN2AIP	DNAH6					CDH12
										ZC3H11A													THSD7A						AGBL5	HLA-DQA2					CDH13
										ZC3H12A													THUMPD2						CCDC113	DNAJC1					CDH18
										ZC3H18													TIMM8A						CCDC141	DNAJC3					CALD1
										APITD1-CORT													TLE4						CCNL2	DOCK6					BTBD3
										CORO7-PAM16													TLK2						CSN2	DOT1L					CACNA1H
										NBPF19													TLN1						CBS	HLA-DPB1					CDH26
										NEU3													TMPRSS11D						C3orf30	DNAH1					CDH1
										PGAP2													TMEM131						CCDC138	DNAH5					CDH3
										KIF1Bbeta													TMED8						CCDC146	DYNC1H1					CDH6
										ERCC3													CD40						CCDC162P	HSD11B2					CADM2
										HELLS													TOB2						CCDC14	DLK1					CAPRIN2
										TH1L													ZFP36L2						CCDC57	DOCK4					BIRC6
										C21orf29													TLR5						CCDC84	DMD					BOC
										C1orf51													TLR9						CACNG8	LIG3					CCDC144A
										TOGARAM1													TNRC18						CCNT2	DNMT1					BBIP1
										HN1L													TNFRSF6B						CAMSAP2	DOK5					BBX
										RPP21													TPP2						CAPN3	HLA-DRB4					BCORL1
										GOLGA8F													TPR						CBX2	DRP2					CAAP1
										RER1													TIFAB						C4orf26	DSG3					CABP1
										SRCIN1													ZFP36L1						C4orf50	EPB41L3					CACNA1A
										PR													TLCD1						CPB1	EGFR					CACNA1D
										ELP4													TLR6						CCDC88B	EGR1					CACNA1F
										ASXH1													TLR8						CCM2	DPP6					CACNA1G
										C3orf57													TMEM108						CEP164	DSG2					BTBD10
										MDFIC													TMEM87A						CENPI	EPB41L4A					BTG1
										FBLN5													TM9SF2						CENPQ	EFCAB13					CYP11B2
										ST3GAL6													TM9SF4						CER1	DNAH11					C2CD2
										TMEM218													TMED2						LINC00271	DNAH14					LINC00467
										FLJ00185													PRRG4						MAATS1	EEF1D					C1orf198
										DKFZp313A047													TMEM25						CFLAR	DTL					CDH24
										DEPDC4													TMEM40						CCDC187	DUSP27					CDH7
										NARFL													TOPORS						CCDC85A	DUSP4					CDH9
										ALDH3B1													TOX4						CCND3	DYRK1B					CADM1
										DKFZp686H16130													TINAGL1						CDK13	DYSF					CASP8
										DKFZp686O15128													TMEM181						CEP350	EDA					CASS4
										STK32C													TOM1L2						CECR2	EFCAB8					CCDC144B
										OPRM1													TMEM94						CELSR3	DTX2					CDH10
										LOC102724428													TMPRSS7						CEMIP	POLG2					CDH15
										TLX2													TMTC3						CENPN	DUT					CDH22
										DKFZp434N035													TNFSF13B						CFAP97	EIF2AK3					CDH4
										NMRAL1													TNFSF12						CCDC93	ECE1					CADPS
[truncated: 3,365 more rows]
[truncated: 296 more columns]
